# Supplementary material for: Head and neck squamous cancer progression is marked by CLIC4 attenuation in tumor epithelium and reciprocal stromal upregulation of miR-142-3p, a novel post-transcriptional regulator of CLIC4
Source: Oncotarget. 2019 Dec 31;10(68):7251–75. doi: 10.18632/oncotarget.27387 (PMC6944452; doi:10.18632/oncotarget.27387)
Supplement: Supplementary file 2 [file oncotarget-10-7251-s002.xlsx]

## Sheet: Mutations_Fusions_CNAs
Study	Sample ID	Protein Change	CNAs	Mutation Type	COSMIC	Chromosome	Start Pos	End Pos	Ref	Var	Variant Reads	Ref Reads	Variant Reads (N)	Ref Reads (N)	# Mut in Sample
Breast Invasive Carcinoma (TCGA, PanCancer Atlas)	TCGA-EW-A2FV-01	K204Nfs*11		Frame_Shift_Del		1	25167273	25167273	A	-	8	73		72	3879
Uterine Corpus Endometrial Carcinoma (TCGA, PanCancer Atlas)	TCGA-AX-A3FT-01	K204Nfs*11		Frame_Shift_Del		1	25167273	25167273	A	-	12	29		31	1281
Uterine Corpus Endometrial Carcinoma (TCGA, PanCancer Atlas)	TCGA-EY-A5W2-01	K204Nfs*11		Frame_Shift_Del		1	25167273	25167273	A	-	11	34		23	774
Brain Lower Grade Glioma (TCGA, PanCancer Atlas)	TCGA-HT-8564-01	K204Nfs*11		Frame_Shift_Del		1	25167273	25167273	A	-	69	153		152	459
Breast Invasive Carcinoma (TCGA, PanCancer Atlas)	TCGA-D8-A1XZ-01	CLIC4-SLC45A1		Fusion		1	-1	-1	NA
Breast Invasive Carcinoma (TCGA, PanCancer Atlas)	TCGA-BH-A1FC-01	CACHD1-CLIC4		Fusion		1	-1	-1	NA
Ovarian Serous Cystadenocarcinoma (TCGA, PanCancer Atlas)	TCGA-30-1718-01	CLIC4-UBAP2L		Fusion		1	-1	-1	NA
Skin Cutaneous Melanoma (TCGA, PanCancer Atlas)	TCGA-D9-A1X3-06	DNAJA4-CLIC4		Fusion		1	-1	-1	NA
Glioblastoma Multiforme (TCGA, PanCancer Atlas)	TCGA-27-1835-01	CLIC4-PLOD1		Fusion		1	-1	-1	NA
Liver Hepatocellular Carcinoma (TCGA, PanCancer Atlas)	TCGA-DD-A39V-01	CLIC4-CCDC28B		Fusion		1	-1	-1	NA
Liver Hepatocellular Carcinoma (TCGA, PanCancer Atlas)	TCGA-PD-A5DF-01	CLIC4-ARFGAP3		Fusion		1	-1	-1	NA
Liver Hepatocellular Carcinoma (TCGA, PanCancer Atlas)	TCGA-PD-A5DF-01	CLIC4-PACSIN2		Fusion		1	-1	-1	NA
Liver Hepatocellular Carcinoma (TCGA, PanCancer Atlas)	TCGA-DD-AACD-01	CEP85-CLIC4		Fusion		1	-1	-1	NA
Glioblastoma Multiforme (TCGA, PanCancer Atlas)	TCGA-06-0214-01	P36S		Missense_Mutation	1	1	25124266	25124266	C	T	34	97		144	64
Rectum Adenocarcinoma (TCGA, PanCancer Atlas)	TCGA-AG-A002-01	L95I		Missense_Mutation	2	1	25140685	25140685	C	A	33	58		72	11438
Stomach Adenocarcinoma (TCGA, PanCancer Atlas)	TCGA-BR-6453-01	S27N		Missense_Mutation	1	1	25124240	25124240	G	A	10	109		115	159
Stomach Adenocarcinoma (TCGA, PanCancer Atlas)	TCGA-FP-7829-01	R206C		Missense_Mutation	3	1	25167282	25167282	C	T	51	81		158	216
Head and Neck Squamous Cell Carcinoma (TCGA, PanCancer Atlas)	TCGA-CV-6941-01	K124N		Missense_Mutation		1	25153564	25153564	A	C	33	135		136	147
Uterine Corpus Endometrial Carcinoma (TCGA, PanCancer Atlas)	TCGA-AX-A05Z-01	F125L		Missense_Mutation	1	1	25153567	25153567	C	A	70	209		244	7376
Uterine Corpus Endometrial Carcinoma (TCGA, PanCancer Atlas)	TCGA-D1-A167-01	F37L		Missense_Mutation	1	1	25124269	25124269	T	C	94	153	1	354	1557
Lung Squamous Cell Carcinoma (TCGA, PanCancer Atlas)	TCGA-60-2726-01	M43V		Missense_Mutation	1	1	25124287	25124287	A	G	27	93		151	272
Lung Squamous Cell Carcinoma (TCGA, PanCancer Atlas)	TCGA-34-2604-01	D180Y		Missense_Mutation		1	25166473	25166473	G	T	26	166		167	550
Breast Invasive Carcinoma (TCGA, PanCancer Atlas)	TCGA-A8-A09Z-01	T86M		Missense_Mutation	1	1	25140659	25140659	C	T	39	71		95	1099
Esophageal Adenocarcinoma (TCGA, PanCancer Atlas)	TCGA-L5-A4OI-01	G29C		Missense_Mutation		1	25124245	25124245	G	T	33	48		68	1709
Esophageal Adenocarcinoma (TCGA, PanCancer Atlas)	TCGA-L5-A4OT-01	R176H		Missense_Mutation		1	25166462	25166462	G	A	8	25		39	213
Stomach Adenocarcinoma (TCGA, PanCancer Atlas)	TCGA-VQ-A8P2-01	P134S		Missense_Mutation		1	25153592	25153592	C	T	39	47		92	6369
Sarcoma (TCGA, PanCancer Atlas)	TCGA-DX-A6Z2-01	I217T		Missense_Mutation		1	25167316	25167316	T	C	18	25		24	60
Uterine Carcinosarcoma (TCGA, PanCancer Atlas)	TCGA-NA-A4R1-01	V98I		Missense_Mutation		1	25140694	25140694	G	A	50	32		107	114
Thymoma (TCGA, PanCancer Atlas)	TCGA-ZB-A966-01	G72R		Missense_Mutation		1	25140616	25140616	G	A	18	37		81	620
Uterine Corpus Endometrial Carcinoma (TCGA, PanCancer Atlas)	TCGA-AJ-A3EK-01	R206H		Missense_Mutation	3	1	25167283	25167283	G	A	29	53		46	5737
Kidney Renal Papillary Cell Carcinoma (TCGA, PanCancer Atlas)	TCGA-UZ-A9PJ-01	V98A		Missense_Mutation		1	25140695	25140695	T	C	70	81		168	50
Skin Cutaneous Melanoma (TCGA, PanCancer Atlas)	TCGA-EE-A3AF-06	S38F		Missense_Mutation	1	1	25124273	25124273	C	T	30	59		110	877
Bladder Urothelial Carcinoma (TCGA, PanCancer Atlas)	TCGA-E7-A6MD-01	D28Y		Missense_Mutation		1	25124242	25124242	G	T	34	45		79
Rectum Adenocarcinoma (TCGA, PanCancer Atlas)	TCGA-EI-6917-01	N156K		Missense_Mutation	1	1	25166403	25166403	T	G	30	47		116
Skin Cutaneous Melanoma (TCGA, PanCancer Atlas)	TCGA-EE-A2MJ-06	P160H		Missense_Mutation		1	25166414	25166414	C	A	3	35		29
Skin Cutaneous Melanoma (TCGA, PanCancer Atlas)	TCGA-FS-A1ZC-06	L18I		Missense_Mutation		1	25072096	25072096	C	A	4	15		13
Skin Cutaneous Melanoma (TCGA, PanCancer Atlas)	TCGA-FS-A1ZQ-06	R227S		Missense_Mutation		1	25167347	25167347	G	T	6	61	1	98
Skin Cutaneous Melanoma (TCGA, PanCancer Atlas)	TCGA-WE-A8ZX-06	P160S		Missense_Mutation		1	25166413	25166413	C	T	11	43		70
Uterine Corpus Endometrial Carcinoma (TCGA, PanCancer Atlas)	TCGA-E6-A1LX-01	K103E		Missense_Mutation		1	25140709	25140709	A	G	6	34		23
Cervical Squamous Cell Carcinoma (TCGA, PanCancer Atlas)	TCGA-Q1-A5R2-01	P6T		Missense_Mutation		1	25072060	25072060	C	A	7	20	1	49
Colon Adenocarcinoma (TCGA, PanCancer Atlas)	TCGA-CK-5913-01	G216D		Missense_Mutation	1	1	25167313	25167313	G	A	86	141		206
Kidney Renal Clear Cell Carcinoma (TCGA, PanCancer Atlas)	TCGA-GK-A6C7-01	N115S		Missense_Mutation		1	25153536	25153536	A	G	9	181		288
Stomach Adenocarcinoma (TCGA, PanCancer Atlas)	TCGA-BR-4267-01	S132*		Nonsense_Mutation	2	1	25153587	25153587	C	G	52	26		122	77
Lung Adenocarcinoma (TCGA, PanCancer Atlas)	TCGA-05-4396-01	E239*		Nonsense_Mutation	1	1	25167381	25167381	G	T	34	21	1	105	1287
Colon Adenocarcinoma (TCGA, PanCancer Atlas)	TCGA-CA-6717-01	E213*		Nonsense_Mutation	1	1	25167303	25167303	G	T	14	97		102
Uterine Corpus Endometrial Carcinoma (TCGA, PanCancer Atlas)	TCGA-AJ-A3EK-01	*254Yext*26		Nonstop_Mutation		1	25167428	25167428	A	C	37	86		75	5737
Breast Invasive Carcinoma (TCGA, PanCancer Atlas)	TCGA-BH-A0DZ-01		CNA: AMP;	CNA_AMP
Breast Invasive Carcinoma (TCGA, PanCancer Atlas)	TCGA-E9-A1R7-01		CNA: AMP;	CNA_AMP
Ovarian Serous Cystadenocarcinoma (TCGA, PanCancer Atlas)	TCGA-04-1648-01		CNA: AMP;	CNA_AMP
Ovarian Serous Cystadenocarcinoma (TCGA, PanCancer Atlas)	TCGA-20-1684-01		CNA: AMP;	CNA_AMP
Ovarian Serous Cystadenocarcinoma (TCGA, PanCancer Atlas)	TCGA-24-1471-01		CNA: AMP;	CNA_AMP
Ovarian Serous Cystadenocarcinoma (TCGA, PanCancer Atlas)	TCGA-61-1738-01		CNA: AMP;	CNA_AMP
Pancreatic Adenocarcinoma (TCGA, PanCancer Atlas)	TCGA-IB-7644-01		CNA: AMP;	CNA_AMP
Prostate Adenocarcinoma (TCGA, PanCancer Atlas)	TCGA-HC-8265-01		CNA: AMP;	CNA_AMP
Sarcoma (TCGA, PanCancer Atlas)	TCGA-DX-AB2P-01		CNA: AMP;	CNA_AMP
Sarcoma (TCGA, PanCancer Atlas)	TCGA-DX-AB2T-01		CNA: AMP;	CNA_AMP
Sarcoma (TCGA, PanCancer Atlas)	TCGA-MB-A5Y8-01		CNA: AMP;	CNA_AMP
Sarcoma (TCGA, PanCancer Atlas)	TCGA-X6-A8C2-01		CNA: AMP;	CNA_AMP
Skin Cutaneous Melanoma (TCGA, PanCancer Atlas)	TCGA-D3-A2JF-06		CNA: AMP;	CNA_AMP
Skin Cutaneous Melanoma (TCGA, PanCancer Atlas)	TCGA-D3-A3CF-06		CNA: AMP;	CNA_AMP
Skin Cutaneous Melanoma (TCGA, PanCancer Atlas)	TCGA-EE-A29X-06		CNA: AMP;	CNA_AMP
Uterine Corpus Endometrial Carcinoma (TCGA, PanCancer Atlas)	TCGA-AP-A05A-01		CNA: AMP;	CNA_AMP
Bladder Urothelial Carcinoma (TCGA, PanCancer Atlas)	TCGA-2F-A9KP-01		CNA: AMP;	CNA_AMP
Bladder Urothelial Carcinoma (TCGA, PanCancer Atlas)	TCGA-DK-A1A3-01		CNA: AMP;	CNA_AMP
Bladder Urothelial Carcinoma (TCGA, PanCancer Atlas)	TCGA-FJ-A3Z7-01		CNA: AMP;	CNA_AMP
Bladder Urothelial Carcinoma (TCGA, PanCancer Atlas)	TCGA-G2-A2EL-01		CNA: AMP;	CNA_AMP
Bladder Urothelial Carcinoma (TCGA, PanCancer Atlas)	TCGA-UY-A9PE-01		CNA: AMP;	CNA_AMP
Esophageal Adenocarcinoma (TCGA, PanCancer Atlas)	TCGA-L5-A4OR-01		CNA: AMP;	CNA_AMP
Glioblastoma Multiforme (TCGA, PanCancer Atlas)	TCGA-14-3477-01		CNA: AMP;	CNA_AMP
Lung Adenocarcinoma (TCGA, PanCancer Atlas)	TCGA-49-4501-01		CNA: AMP;	CNA_AMP
Lung Adenocarcinoma (TCGA, PanCancer Atlas)	TCGA-91-6848-01		CNA: AMP;	CNA_AMP
Breast Invasive Carcinoma (TCGA, PanCancer Atlas)	TCGA-E9-A1RH-01		CNA: HOMDEL;	CNA__DEL
Lung Squamous Cell Carcinoma (TCGA, PanCancer Atlas)	TCGA-21-1079-01		CNA: HOMDEL;	CNA__DEL
Lung Squamous Cell Carcinoma (TCGA, PanCancer Atlas)	TCGA-90-A4ED-01		CNA: HOMDEL;	CNA__DEL
Pancreatic Adenocarcinoma (TCGA, PanCancer Atlas)	TCGA-3A-A9IX-01		CNA: HOMDEL;	CNA__DEL
Pancreatic Adenocarcinoma (TCGA, PanCancer Atlas)	TCGA-RB-A7B8-01		CNA: HOMDEL;	CNA__DEL
Pheochromocytoma and Paraganglioma (TCGA, PanCancer Atlas)	TCGA-P7-A5NY-01		CNA: HOMDEL;	CNA__DEL
Pheochromocytoma and Paraganglioma (TCGA, PanCancer Atlas)	TCGA-WB-A80P-01		CNA: HOMDEL;	CNA__DEL
Pheochromocytoma and Paraganglioma (TCGA, PanCancer Atlas)	TCGA-WB-A819-01		CNA: HOMDEL;	CNA__DEL
Pheochromocytoma and Paraganglioma (TCGA, PanCancer Atlas)	TCGA-WB-A81W-01		CNA: HOMDEL;	CNA__DEL
Prostate Adenocarcinoma (TCGA, PanCancer Atlas)	TCGA-2A-A8W1-01		CNA: HOMDEL;	CNA__DEL
Prostate Adenocarcinoma (TCGA, PanCancer Atlas)	TCGA-KK-A7B3-01		CNA: HOMDEL;	CNA__DEL
Sarcoma (TCGA, PanCancer Atlas)	TCGA-DX-AB2V-01		CNA: HOMDEL;	CNA__DEL
Skin Cutaneous Melanoma (TCGA, PanCancer Atlas)	TCGA-EE-A2M5-06		CNA: HOMDEL;	CNA__DEL
Skin Cutaneous Melanoma (TCGA, PanCancer Atlas)	TCGA-RP-A690-06		CNA: HOMDEL;	CNA__DEL
Thymoma (TCGA, PanCancer Atlas)	TCGA-YT-A95D-01		CNA: HOMDEL;	CNA__DEL
Uterine Corpus Endometrial Carcinoma (TCGA, PanCancer Atlas)	TCGA-AJ-A23O-01		CNA: HOMDEL;	CNA__DEL
Uterine Corpus Endometrial Carcinoma (TCGA, PanCancer Atlas)	TCGA-D1-A15W-01		CNA: HOMDEL;	CNA__DEL
Cervical Squamous Cell Carcinoma (TCGA, PanCancer Atlas)	TCGA-C5-A1MJ-01		CNA: HOMDEL;	CNA__DEL
Colon Adenocarcinoma (TCGA, PanCancer Atlas)	TCGA-F4-6806-01		CNA: HOMDEL;	CNA__DEL
Cholangiocarcinoma (TCGA, PanCancer Atlas)	TCGA-3X-AAVE-01		CNA: HOMDEL;	CNA__DEL
Liver Hepatocellular Carcinoma (TCGA, PanCancer Atlas)	TCGA-DD-AACK-01		CNA: HOMDEL;	CNA__DEL
Lung Adenocarcinoma (TCGA, PanCancer Atlas)	TCGA-91-7771-01		CNA: HOMDEL;	CNA__DEL
