# Supplementary material for: Head and neck squamous cancer progression is marked by CLIC4 attenuation in tumor epithelium and reciprocal stromal upregulation of miR-142-3p, a novel post-transcriptional regulator of CLIC4
Source: Oncotarget. 2019 Dec 31;10(68):7251–75. doi: 10.18632/oncotarget.27387 (PMC6944452; doi:10.18632/oncotarget.27387)
Supplement: Supplementary file 3 [file oncotarget-10-7251-s003.xlsx]

## Sheet: Venn comparison
Venn group	Accession	miRNA name (v22)	TargetScan Total context++ score	DIANA miTG score	miRmap score	TargetScan rank	DIANA rank	miRmap rank	Rank sum
DIANA, TargetScan, miRmap (32)	MIMAT0018358	hsa-miR-3942-5p	-0.73	0.912785	98.9119	2	6	1	9
Top 10 (sorted by rank sum)	MIMAT0003242	hsa-miR-577	-0.6	0.937171	98.2663	6	2	4	12
	MIMAT0000274	hsa-miR-217-5p	-0.76	0.908156	97.7683	1	7	6	14
	MIMAT0000421	hsa-miR-122-5p	-0.68	0.907586	98.7861	3	9	2	14
	MIMAT0000077	hsa-miR-22-3p	-0.59	0.998633	96.3139	7	1	9	17
	MIMAT0004919	hsa-miR-541-5p	-0.32	0.926293	97.7143	16	4	7	27
	MIMAT0002871	hsa-miR-500a-3p	-0.63	0.896849	93.5751	5	11	14	30
	MIMAT0000433	hsa-miR-142-5p	-0.26	0.904327	98.3318	17	10	3	30
	MIMAT0004773	hsa-miR-500a-5p	-0.36	0.896849	98.0749	15	11	5	31
	MIMAT0000434	hsa-miR-142-3p	-0.68	0.923647	87.2546	3	5	24	32
	MIMAT0003294	hsa-miR-625-5p	-0.26	0.930668	95.0801	17	3	12	32
	MIMAT0015008	hsa-miR-3140-3p	-0.53	0.818143	97.338	10	20	8	38
	MIMAT0000705	hsa-miR-362-5p	-0.59	0.888022	89.3409	7	13	20	40
	MIMAT0016925	hsa-miR-500b-5p	-0.59	0.881234	88.9854	7	17	22	46
	MIMAT0000456	hsa-miR-186-5p	-0.25	0.882127	96.1636	20	16	10	46
	MIMAT0000250	hsa-miR-139-5p	-0.4	0.885	91.4277	13	15	19	47
	MIMAT0000424	hsa-miR-128-3p	-0.26	0.907724	87.1402	17	8	25	50
	MIMAT0004775	hsa-miR-502-3p	-0.47	0.816957	85.5141	11	21	27	59
	MIMAT0004774	hsa-miR-501-3p	-0.47	0.814117	86.3337	11	22	26	59
	MIMAT0004748	hsa-miR-423-5p	-0.21	0.809893	92.3361	22	23	17	62
	MIMAT0000736	hsa-miR-381-3p	-0.18	0.825395	89.1701	23	18	21	62
	MIMAT0021125	hsa-miR-5194	-0.17	0.800656	93.1147	24	25	16	65
	MIMAT0004959	hsa-miR-216b-5p	-0.15	0.778425	94.4701	26	28	13	67
	MIMAT0003244	hsa-miR-579-3p	-0.09	0.885466	87.5192	30	14	23	67
	MIMAT0002816	hsa-miR-494-3p	-0.16	0.700528	95.8441	25	32	11	68
	MIMAT0019918	hsa-miR-4766-3p	-0.37	0.76432	83.3672	14	29	28	71
	MIMAT0004564	hsa-miR-214-5p	-0.15	0.707269	93.1459	26	31	15	72
	MIMAT0002849	hsa-miR-524-5p	-0.07	0.791064	91.9444	31	26	18	75
	MIMAT0000442	hsa-miR-9-3p	-0.14	0.821519	81.9423	28	19	30	77
	MIMAT0015038	hsa-miR-3164	-0.25	0.758636	81.2492	20	30	31	81
	MIMAT0005930	hsa-miR-1276	-0.11	0.803371	80.5471	29	24	32	85
	MIMAT0013515	hsa-miR-2681-5p	-0.05	0.78515	83.0932	32	27	29	88
DIANA, TargetScan (20)	MIMAT0002826	hsa-miR-515-5p
	MIMAT0015087	hsa-miR-514b-5p
	MIMAT0004692	hsa-miR-340-5p
	MIMAT0005795	hsa-miR-1323
	MIMAT0002817	hsa-miR-495-3p
	MIMAT0000318	hsa-miR-200b-3p
	MIMAT0026742	hsa-miR-1266-3p
	MIMAT0002828	hsa-miR-519e-5p
	MIMAT0000081	hsa-miR-25-3p
	MIMAT0015037	hsa-miR-3163
	MIMAT0004810	hsa-miR-629-5p
	MIMAT0005789	hsa-miR-513c-5p
	MIMAT0000737	hsa-miR-382-5p
	MIMAT0026640	hsa-miR-670-3p
	MIMAT0000721	hsa-miR-369-3p
	MIMAT0003331	hsa-miR-655-3p
	MIMAT0000436	hsa-miR-144-3p
	MIMAT0001536	hsa-miR-429
	MIMAT0000617	hsa-miR-200c-3p
	MIMAT0022276	hsa-miR-5581-3p
TargetScan, miRmap (26)	MIMAT0003247	hsa-miR-582-5p
	MIMAT0000251	hsa-miR-147a
	MIMAT0015049	hsa-miR-1193
	MIMAT0015056	hsa-miR-3179
	MIMAT0002852	hsa-miR-517a-3p
	MIMAT0000252	hsa-miR-7-5p
	MIMAT0005924	hsa-miR-1270
	MIMAT0000089	hsa-miR-31-5p
	MIMAT0002866	hsa-miR-517c-3p
	MIMAT0002857	hsa-miR-517b-3p
	MIMAT0022702	hsa-miR-514a-5p
	MIMAT0003161	hsa-miR-493-3p
	MIMAT0000755	hsa-miR-323a-3p
	MIMAT0000756	hsa-miR-326
	MIMAT0001627	hsa-miR-433-3p
	MIMAT0000261	hsa-miR-183-5p
	MIMAT0003312	hsa-miR-642a-5p
	MIMAT0003164	hsa-miR-544a
	MIMAT0003311	hsa-miR-641
	MIMAT0000093	hsa-miR-93-5p
	MIMAT0015085	hsa-miR-3200-3p
	MIMAT0000455	hsa-miR-185-5p
	MIMAT0017997	hsa-miR-3617-5p
	MIMAT0004952	hsa-miR-665
	MIMAT0010357	hsa-miR-670-5p
	MIMAT0002859	hsa-miR-516b-5p
DIANA, miRmap (68)	MIMAT0002873	hsa-miR-502-5p
	MIMAT0019732	hsa-miR-4662a-3p
	MIMAT0019844	hsa-miR-4725-3p
	MIMAT0022722	hsa-miR-548g-5p
	MIMAT0004975	hsa-miR-509-3-5p
	MIMAT0022739	hsa-miR-548aj-5p
	MIMAT0022965	hsa-miR-3606-3p
	MIMAT0002872	hsa-miR-501-5p
	MIMAT0022488	hsa-miR-5695
	MIMAT0018109	hsa-miR-3681-3p
	MIMAT0019815	hsa-miR-4710
	MIMAT0019742	hsa-miR-4666a-3p
	MIMAT0005865	hsa-miR-1202
	MIMAT0022272	hsa-miR-664b-3p
	MIMAT0003252	hsa-miR-586
	MIMAT0005576	hsa-miR-1226-5p
	MIMAT0019746	hsa-miR-4668-3p
	MIMAT0022733	hsa-miR-548x-5p
	MIMAT0019936	hsa-miR-4778-5p
	MIMAT0003253	hsa-miR-587
	MIMAT0011163	hsa-miR-548q
	MIMAT0019801	hsa-miR-4703-5p
	MIMAT0019802	hsa-miR-4703-3p
	MIMAT0003882	hsa-miR-767-5p
	MIMAT0022300	hsa-miR-5590-3p
	MIMAT0002847	hsa-miR-518c-5p
	MIMAT0016846	hsa-miR-4297
	MIMAT0019717	hsa-miR-4652-3p
	MIMAT0004615	hsa-miR-195-3p
	MIMAT0022468	hsa-miR-5680
	MIMAT0019923	hsa-miR-4769-3p
	MIMAT0022484	hsa-miR-5692a
	MIMAT0022844	hsa-miR-216a-3p
	MIMAT0002855	hsa-miR-520d-5p
	MIMAT0005941	hsa-miR-1284
	MIMAT0022978	hsa-miR-4743-3p
	MIMAT0019205	hsa-miR-3145-5p
	MIMAT0004500	hsa-miR-26b-3p
	MIMAT0022838	hsa-miR-1185-1-3p
	MIMAT0004903	hsa-miR-300
	MIMAT0015064	hsa-miR-3184-5p
	MIMAT0003225	hsa-miR-561-3p
	MIMAT0004567	hsa-miR-219a-1-3p
	MIMAT0019043	hsa-miR-2392
	MIMAT0019971	hsa-miR-4796-3p
	MIMAT0019073	hsa-miR-4534
	MIMAT0022277	hsa-miR-548at-5p
	MIMAT0019741	hsa-miR-4666a-5p
	MIMAT0019042	hsa-miR-4506
	MIMAT0019003	hsa-miR-4476
	MIMAT0013863	hsa-miR-2909
	MIMAT0004701	hsa-miR-338-5p
	MIMAT0019793	hsa-miR-4698
	MIMAT0004779	hsa-miR-509-5p
	MIMAT0019704	hsa-miR-4644
	MIMAT0004778	hsa-miR-508-5p
	MIMAT0025485	hsa-miR-6514-3p
	MIMAT0004493	hsa-miR-20a-3p
	MIMAT0018065	hsa-miR-3646
	MIMAT0019962	hsa-miR-4790-3p
	MIMAT0004777	hsa-miR-513a-3p
	MIMAT0022728	hsa-miR-513c-3p
	MIMAT0019778	hsa-miR-4689
	MIMAT0019891	hsa-miR-4753-3p
	MIMAT0016901	hsa-miR-4271
	MIMAT0019357	hsa-miR-3972
	MIMAT0005870	hsa-miR-1206
	MIMAT0022713	hsa-miR-1185-2-3p
TargetScan (136)	MIMAT0004683	hsa-miR-362-3p
	MIMAT0000727	hsa-miR-374a-5p
	MIMAT0005458	hsa-miR-1224-5p
	MIMAT0005944	hsa-miR-1252-5p
	MIMAT0000751	hsa-miR-330-3p
	MIMAT0019897	hsa-miR-499b-5p
	MIMAT0005878	hsa-miR-1287-5p
	MIMAT0016870	hsa-miR-4319
	MIMAT0002868	hsa-miR-522-3p
	MIMAT0001413	hsa-miR-20b-5p
	MIMAT0000090	hsa-miR-32-5p
	MIMAT0019853	hsa-miR-4731-5p
	MIMAT0004784	hsa-miR-455-3p
	MIMAT0000703	hsa-miR-361-5p
	MIMAT0004922	hsa-miR-875-5p
	MIMAT0000441	hsa-miR-9-5p
	MIMAT0022698	hsa-miR-345-3p
	MIMAT0000065	hsa-let-7d-5p
	MIMAT0019729	hsa-miR-4661-5p
	MIMAT0025857	hsa-miR-892c-5p
	MIMAT0019694	hsa-miR-4637
	MIMAT0000452	hsa-miR-154-5p
	MIMAT0011156	hsa-miR-2114-5p
	MIMAT0009199	hsa-miR-365a-5p
	MIMAT0000414	hsa-let-7g-5p
	MIMAT0000266	hsa-miR-205-5p
	MIMAT0001629	hsa-miR-329-3p
	MIMAT0000091	hsa-miR-33a-5p
	MIMAT0019776	hsa-miR-1343-3p
	MIMAT0004977	hsa-miR-934
	MIMAT0022287	hsa-miR-5586-5p
	MIMAT0000432	hsa-miR-141-3p
	MIMAT0000707	hsa-miR-363-3p
	MIMAT0002876	hsa-miR-505-3p
	MIMAT0000064	hsa-let-7c-5p
	MIMAT0003218	hsa-miR-92b-3p
	MIMAT0002835	hsa-miR-526b-5p
	MIMAT0002888	hsa-miR-532-5p
	MIMAT0022270	hsa-miR-5579-3p
	MIMAT0000422	hsa-miR-124-3p
	MIMAT0000415	hsa-let-7i-5p
	MIMAT0000425	hsa-miR-130a-3p
	MIMAT0000680	hsa-miR-106b-5p
	MIMAT0003245	hsa-miR-580-3p
	MIMAT0004605	hsa-miR-129-2-3p
	MIMAT0000691	hsa-miR-130b-3p
	MIMAT0000717	hsa-miR-302c-3p
	MIMAT0000099	hsa-miR-101-3p
	MIMAT0000075	hsa-miR-20a-5p
	MIMAT0000063	hsa-let-7b-5p
	MIMAT0000729	hsa-miR-376a-3p
	MIMAT0002173	hsa-miR-483-3p
	MIMAT0002837	hsa-miR-519b-3p
	MIMAT0000103	hsa-miR-106a-5p
	MIMAT0005794	hsa-miR-1296-5p
	MIMAT0002814	hsa-miR-432-5p
	MIMAT0004924	hsa-miR-876-5p
	MIMAT0021042	hsa-miR-5009-3p
	MIMAT0000096	hsa-miR-98-5p
	MIMAT0000062	hsa-let-7a-5p
	MIMAT0018199	hsa-miR-3924
	MIMAT0015078	hsa-miR-3194-5p
	MIMAT0003339	hsa-miR-421
	MIMAT0017950	hsa-miR-2355-3p
	MIMAT0026615	hsa-miR-552-5p
	MIMAT0002830	hsa-miR-520f-3p
	MIMAT0000074	hsa-miR-19b-3p
	MIMAT0004949	hsa-miR-877-5p
	MIMAT0000728	hsa-miR-375-3p
	MIMAT0002858	hsa-miR-520g-3p
	MIMAT0019036	hsa-miR-4500
	MIMAT0004985	hsa-miR-942-5p
	MIMAT0000084	hsa-miR-27a-3p
	MIMAT0000453	hsa-miR-154-3p
	MIMAT0000646	hsa-miR-155-5p
	MIMAT0002890	hsa-miR-299-5p
	MIMAT0004785	hsa-miR-545-5p
	MIMAT0002878	hsa-miR-506-3p
	MIMAT0015016	hsa-miR-3145-3p
	MIMAT0000682	hsa-miR-200a-3p
	MIMAT0022706	hsa-miR-561-5p
	MIMAT0004987	hsa-miR-944
	MIMAT0022833	hsa-miR-365b-5p
	MIMAT0003885	hsa-miR-454-3p
	MIMAT0004687	hsa-miR-371a-5p
	MIMAT0018194	hsa-miR-3150b-3p
	MIMAT0004808	hsa-miR-625-3p
	MIMAT0000719	hsa-miR-367-3p
	MIMAT0005933	hsa-miR-1277-3p
	MIMAT0002869	hsa-miR-519a-3p
	MIMAT0017988	hsa-miR-3611
	MIMAT0004916	hsa-miR-888-5p
	MIMAT0003301	hsa-miR-33b-5p
	MIMAT0019953	hsa-miR-2467-3p
	MIMAT0003328	hsa-miR-653-5p
	MIMAT0000070	hsa-miR-17-5p
	MIMAT0000688	hsa-miR-301a-3p
	MIMAT0004548	hsa-miR-129-1-3p
	MIMAT0000281	hsa-miR-224-5p
	MIMAT0000275	hsa-miR-218-5p
	MIMAT0002832	hsa-miR-519c-3p
	MIMAT0004955	hsa-miR-374b-5p
	MIMAT0018980	hsa-miR-4458
	MIMAT0002853	hsa-miR-519d-3p
	MIMAT0000423	hsa-miR-125b-5p
	MIMAT0002178	hsa-miR-487a-3p
	MIMAT0022705	hsa-miR-539-3p
	MIMAT0002818	hsa-miR-496
	MIMAT0000443	hsa-miR-125a-5p
	MIMAT0003332	hsa-miR-656-3p
	MIMAT0004688	hsa-miR-374a-3p
	MIMAT0003267	hsa-miR-599
	MIMAT0000754	hsa-miR-337-3p
	MIMAT0002172	hsa-miR-376b-3p
	MIMAT0002824	hsa-miR-498-5p
	MIMAT0022478	hsa-miR-5687
	MIMAT0015015	hsa-miR-3144-3p
	MIMAT0003165	hsa-miR-545-3p
	MIMAT0000092	hsa-miR-92a-3p
	MIMAT0002883	hsa-miR-514a-3p
	MIMAT0000067	hsa-let-7f-5p
	MIMAT0003249	hsa-miR-584-5p
	MIMAT0000419	hsa-miR-27b-3p
	MIMAT0000073	hsa-miR-19a-3p
	MIMAT0005800	hsa-miR-1298-5p
	MIMAT0004947	hsa-miR-885-5p
	MIMAT0000264	hsa-miR-203a-3p
	MIMAT0025474	hsa-miR-6509-5p
	MIMAT0004807	hsa-miR-624-3p
	MIMAT0004958	hsa-miR-301b-3p
	MIMAT0002171	hsa-miR-410-3p
	MIMAT0003241	hsa-miR-576-5p
	MIMAT0002810	hsa-miR-202-5p
	MIMAT0000738	hsa-miR-383-5p
	MIMAT0000720	hsa-miR-376c-3p
	MIMAT0000066	hsa-let-7e-5p
DIANA (132)	MIMAT0023696	hsa-miR-6071
	MIMAT0004927	hsa-miR-708-3p
	MIMAT0022264	hsa-miR-548aq-3p
	MIMAT0022738	hsa-miR-548o-5p
	MIMAT0030413	hsa-miR-4433b-5p
	MIMAT0004481	hsa-let-7a-3p
	MIMAT0026749	hsa-miR-513b-3p
	MIMAT0026736	hsa-miR-548e-5p
	MIMAT0030431	hsa-miR-7856-5p
	MIMAT0027563	hsa-miR-6831-3p
	MIMAT0026638	hsa-miR-1468-3p
	MIMAT0032115	hsa-miR-548ae-5p
	MIMAT0004803	hsa-miR-548a-5p
	MIMAT0027553	hsa-miR-6826-3p
	MIMAT0018083	hsa-miR-3662
	MIMAT0022476	hsa-miR-5692c
	MIMAT0026473	hsa-miR-95-5p
	MIMAT0022740	hsa-miR-548am-5p
	MIMAT0018203	hsa-miR-676-5p
	MIMAT0030414	hsa-miR-4433b-3p
	MIMAT0026613	hsa-miR-510-3p
	MIMAT0019976	hsa-miR-4799-5p
	MIMAT0004699	hsa-miR-148b-5p
	MIMAT0018928	hsa-miR-548ab
	MIMAT0030430	hsa-miR-7855-5p
	MIMAT0004549	hsa-miR-148a-5p
	MIMAT0019046	hsa-miR-4509
	MIMAT0022842	hsa-miR-98-3p
	MIMAT0027607	hsa-miR-6853-3p
	MIMAT0003323	hsa-miR-548d-3p
	MIMAT0028229	hsa-miR-7159-3p
	MIMAT0022291	hsa-miR-548au-5p
	MIMAT0017983	hsa-miR-3606-5p
	MIMAT0022724	hsa-miR-1277-5p
	MIMAT0019726	hsa-miR-4659a-5p
	MIMAT0015060	hsa-miR-548w
	MIMAT0005908	hsa-miR-1257
	MIMAT0016912	hsa-miR-4282
	MIMAT0019931	hsa-miR-4775
	MIMAT0027524	hsa-miR-6812-5p
	MIMAT0005875	hsa-miR-548j-5p
	MIMAT0019745	hsa-miR-4668-5p
	MIMAT0004487	hsa-let-7f-2-3p
	MIMAT0005928	hsa-miR-548h-5p
	MIMAT0035704	hsa-miR-548bb-3p
	MIMAT0026610	hsa-miR-519d-5p
	MIMAT0026737	hsa-miR-548j-3p
	MIMAT0021130	hsa-miR-5197-5p
	MIMAT0015009	hsa-miR-548t-5p
	MIMAT0031002	hsa-miR-8075
	MIMAT0018990	hsa-miR-548aj-3p
	MIMAT0021037	hsa-miR-548ap-5p
	MIMAT0032114	hsa-miR-548ad-5p
	MIMAT0005909	hsa-miR-1258
	MIMAT0019054	hsa-miR-4517
	MIMAT0018954	hsa-miR-548ae-3p
	MIMAT0027466	hsa-miR-6783-5p
	MIMAT0015081	hsa-miR-548x-3p
	MIMAT0026744	hsa-miR-1252-3p
	MIMAT0021026	hsa-miR-5003-3p
	MIMAT0030990	hsa-miR-8063
	MIMAT0018354	hsa-miR-548y
	MIMAT0004596	hsa-miR-138-2-3p
	MIMAT0019076	hsa-miR-548am-3p
	MIMAT0027534	hsa-miR-6817-5p
	MIMAT0035703	hsa-miR-548bb-5p
	MIMAT0005916	hsa-miR-548n
	MIMAT0003223	hsa-miR-559
	MIMAT0022265	hsa-miR-548ar-5p
	MIMAT0027569	hsa-miR-6834-3p
	MIMAT0015021	hsa-miR-3148
	MIMAT0019013	hsa-miR-548ak
	MIMAT0026739	hsa-miR-548f-5p
	MIMAT0028218	hsa-miR-7154-5p
	MIMAT0030987	hsa-miR-8060
	MIMAT0018938	hsa-miR-548ac
	MIMAT0027515	hsa-miR-6807-3p
	MIMAT0025487	hsa-miR-6515-3p
	MIMAT0025456	hsa-miR-548az-5p
	MIMAT0025470	hsa-miR-6507-5p
	MIMAT0017991	hsa-miR-3613-3p
	MIMAT0018122	hsa-miR-3692-3p
	MIMAT0018443	hsa-miR-374c-5p
	MIMAT0022267	hsa-miR-548as-5p
	MIMAT0027036	hsa-miR-3912-5p
	MIMAT0020957	hsa-miR-548ah-3p
	MIMAT0022479	hsa-miR-5688
	MIMAT0026480	hsa-miR-153-5p
	MIMAT0026474	hsa-miR-208a-5p
	MIMAT0026722	hsa-miR-208b-5p
	MIMAT0022497	hsa-miR-5692b
	MIMAT0000716	hsa-miR-302c-5p
	MIMAT0004486	hsa-let-7f-1-3p
	MIMAT0019875	hsa-miR-4744
	MIMAT0015022	hsa-miR-3149
	MIMAT0004812	hsa-miR-548d-5p
	MIMAT0018446	hsa-miR-548z
	MIMAT0014998	hsa-miR-3133
	MIMAT0003285	hsa-miR-548c-3p
	MIMAT0018097	hsa-miR-3674
	MIMAT0027685	hsa-miR-6892-3p
	MIMAT0005935	hsa-miR-548i
	MIMAT0027452	hsa-miR-6776-5p
	MIMAT0004806	hsa-miR-548c-5p
	MIMAT0027689	hsa-miR-6894-3p
	MIMAT0022471	hsa-miR-548aw
	MIMAT0018974	hsa-miR-4452
	MIMAT0027429	hsa-miR-6764-3p
	MIMAT0027652	hsa-miR-6876-5p
	MIMAT0004482	hsa-let-7b-3p
	MIMAT0004798	hsa-miR-548b-5p
	MIMAT0004801	hsa-miR-590-3p
	MIMAT0020958	hsa-miR-4482-3p
	MIMAT0018972	hsa-miR-548ah-5p
	MIMAT0027549	hsa-miR-6824-3p
	MIMAT0005919	hsa-miR-548o-3p
	MIMAT0005934	hsa-miR-548p
	MIMAT0009198	hsa-miR-224-3p
	MIMAT0004703	hsa-miR-335-3p
	MIMAT0027660	hsa-miR-6880-5p
	MIMAT0027572	hsa-miR-6780b-5p
	MIMAT0027571	hsa-miR-6835-3p
	MIMAT0026609	hsa-miR-520f-5p
	MIMAT0025452	hsa-miR-548ay-5p
	MIMAT0005799	hsa-miR-1283
	MIMAT0022723	hsa-miR-548h-3p
	MIMAT0003321	hsa-miR-651-5p
	MIMAT0022280	hsa-miR-5582-3p
	MIMAT0004560	hsa-miR-183-3p
	MIMAT0024597	hsa-miR-6124
	MIMAT0027552	hsa-miR-6826-5p
	MIMAT0027557	hsa-miR-6828-3p
miRmap (119)	MIMAT0005577	hsa-miR-1226-3p
	MIMAT0016851	hsa-miR-4299
	MIMAT0022732	hsa-miR-3191-5p
	MIMAT0004674	hsa-miR-30c-1-3p
	MIMAT0005898	hsa-miR-1246
	MIMAT0019847	hsa-miR-4727-5p
	MIMAT0018182	hsa-miR-3908
	MIMAT0022711	hsa-miR-660-3p
	MIMAT0016858	hsa-miR-4306
	MIMAT0019981	hsa-miR-4802-5p
	MIMAT0019909	hsa-miR-4761-3p
	MIMAT0003289	hsa-miR-620
	MIMAT0016881	hsa-miR-4260
	MIMAT0022977	hsa-miR-4632-5p
	MIMAT0018098	hsa-miR-3675-5p
	MIMAT0015000	hsa-miR-3134
	MIMAT0022692	hsa-miR-181b-3p
	MIMAT0022296	hsa-miR-5588-3p
	MIMAT0003299	hsa-miR-630
	MIMAT0018958	hsa-miR-4440
	MIMAT0021046	hsa-miR-5011-3p
	MIMAT0018933	hsa-miR-4420
	MIMAT0004550	hsa-miR-30c-2-3p
	MIMAT0004556	hsa-miR-10b-3p
	MIMAT0019980	hsa-miR-4801
	MIMAT0018978	hsa-miR-4456
	MIMAT0015089	hsa-miR-3202
	MIMAT0004693	hsa-miR-330-5p
	MIMAT0024599	hsa-miR-6126
	MIMAT0021128	hsa-miR-5196-5p
	MIMAT0018930	hsa-miR-4418
	MIMAT0019858	hsa-miR-4733-3p
	MIMAT0002815	hsa-miR-432-3p
	MIMAT0003236	hsa-miR-571
	MIMAT0003310	hsa-miR-640
	MIMAT0019835	hsa-miR-4721
	MIMAT0025841	hsa-miR-6715a-3p
	MIMAT0021080	hsa-miR-5088-5p
	MIMAT0018997	hsa-miR-4470
	MIMAT0019754	hsa-miR-4672
	MIMAT0022483	hsa-miR-5691
	MIMAT0022278	hsa-miR-548at-3p
	MIMAT0022485	hsa-miR-4666b
	MIMAT0019941	hsa-miR-4436b-3p
	MIMAT0019896	hsa-miR-4755-3p
	MIMAT0000416	hsa-miR-1-3p
	MIMAT0005459	hsa-miR-1224-3p
	MIMAT0003240	hsa-miR-575
	MIMAT0019212	hsa-miR-3160-5p
	MIMAT0003248	hsa-miR-583
	MIMAT0006765	hsa-miR-1825
	MIMAT0018186	hsa-miR-3912-3p
	MIMAT0010367	hsa-miR-764
	MIMAT0004514	hsa-miR-29b-1-5p
	MIMAT0019982	hsa-miR-4802-3p
	MIMAT0003883	hsa-miR-767-3p
	MIMAT0022742	hsa-miR-1273g-3p
	MIMAT0005918	hsa-miR-1265
	MIMAT0019208	hsa-miR-3074-5p
	MIMAT0018951	hsa-miR-4435
	MIMAT0016859	hsa-miR-4309
	MIMAT0022944	hsa-miR-1234-5p
	MIMAT0022258	hsa-miR-5571-3p
	MIMAT0018080	hsa-miR-3659
	MIMAT0019774	hsa-miR-4687-5p
	MIMAT0015083	hsa-miR-3198
	MIMAT0004796	hsa-miR-576-3p
	MIMAT0022268	hsa-miR-548as-3p
	MIMAT0019811	hsa-miR-4709-5p
	MIMAT0019072	hsa-miR-4533
	MIMAT0004611	hsa-miR-185-3p
	MIMAT0015042	hsa-miR-3167
	MIMAT0007890	hsa-miR-1914-3p
	MIMAT0019912	hsa-miR-4763-5p
	MIMAT0004511	hsa-miR-99a-3p
	MIMAT0000273	hsa-miR-216a-5p
	MIMAT0004602	hsa-miR-125a-3p
	MIMAT0022720	hsa-miR-1304-3p
	MIMAT0019972	hsa-miR-4797-5p
	MIMAT0004795	hsa-miR-574-5p
	MIMAT0022726	hsa-miR-1306-5p
	MIMAT0019921	hsa-miR-4768-3p
	MIMAT0022297	hsa-miR-5589-5p
	MIMAT0022472	hsa-miR-5683
	MIMAT0019758	hsa-miR-4676-5p
	MIMAT0020956	hsa-miR-4433a-5p
	MIMAT0019719	hsa-miR-4653-3p
	MIMAT0019882	hsa-miR-4747-5p
	MIMAT0005593	hsa-miR-1238-3p
	MIMAT0022493	hsa-miR-5700
	MIMAT0003232	hsa-miR-568
	MIMAT0018349	hsa-miR-3934-5p
	MIMAT0019854	hsa-miR-4731-3p
	MIMAT0003314	hsa-miR-644a
	MIMAT0016921	hsa-miR-4290
	MIMAT0022943	hsa-miR-1233-5p
	MIMAT0004678	hsa-miR-99b-3p
	MIMAT0015032	hsa-miR-3158-3p
	MIMAT0025453	hsa-miR-548ay-3p
	MIMAT0004598	hsa-miR-141-5p
	MIMAT0023698	hsa-miR-6073
	MIMAT0022275	hsa-miR-5581-5p
	MIMAT0019203	hsa-miR-3136-3p
	MIMAT0003281	hsa-miR-613
	MIMAT0007889	hsa-miR-1914-5p
	MIMAT0000462	hsa-miR-206
	MIMAT0005788	hsa-miR-513b-5p
	MIMAT0007884	hsa-miR-1910-5p
	MIMAT0015063	hsa-miR-3183
	MIMAT0015045	hsa-miR-3170
	MIMAT0019839	hsa-miR-4723-3p
	MIMAT0019812	hsa-miR-4709-3p
	MIMAT0018996	hsa-miR-4469
	MIMAT0005863	hsa-miR-1200
	MIMAT0019840	hsa-miR-451b
	MIMAT0005867	hsa-miR-663b
	MIMAT0019951	hsa-miR-1245b-3p
	MIMAT0025484	hsa-miR-6514-5p
	MIMAT0015004	hsa-miR-544b

## Sheet: TargetScan
miRNA name	Accession	miRNASequence_v21	Cumulative weighted context++ score	Total context++ score	Aggregate Pct	Conserved in
hsa-miR-22-3p	MIMAT0000077	AAGCUGCCAGUUGAAGAACUGU	-0.01	-0.59	0.9	Vertebrates
hsa-miR-200b-3p	MIMAT0000318	UAAUACUGCCUGGUAAUGAUGA	-0.38	-0.39	0.88	Vertebrates
hsa-miR-200c-3p	MIMAT0000617	UAAUACUGCCGGGUAAUGAUGGA	-0.38	-0.39	0.88	Vertebrates
hsa-miR-429	MIMAT0001536	UAAUACUGUCUGGUAAAACCGU	-0.38	-0.39	0.88	Vertebrates
hsa-miR-9-5p	MIMAT0000441	UCUUUGGUUAUCUAGCUGUAUGA	-0.11	-0.16	0.81	Vertebrates
hsa-miR-302c-3p	MIMAT0000717	UAAGUGCUUCCAUGUUUCAGUGG	-0.19	-0.28	0.69	Vertebrates
hsa-miR-520-3p	MIMAT0002830	AAGUGCUUCCUUUUAGAGGGUU	-0.19	-0.28	0.69	Vertebrates
hsa-miR-142-3p	MIMAT0000434	UGUAGUGUUUCCUACUUUAUGGA	-0.59	-0.68	0.63	Vertebrates
hsa-miR-122-5p	MIMAT0000421	UGGAGUGUGACAAUGGUGUUUG	-0.68	-0.68	0.36	Vertebrates
hsa-miR-183-5p	MIMAT0000261	UAUGGCACUGGUAGAAUUCACU	-0.3	-0.4	0.25	Vertebrates
hsa-miR-144-3p	MIMAT0000436	UACAGUAUAGAUGAUGUACU	-0.07	-0.08	0.24	Vertebrates
hsa-miR-101-3p	MIMAT0000099	UACAGUACUGUGAUAACUGAA	-0.13	-0.17	0.24	Vertebrates
hsa-miR-217	MIMAT0000274	UACUGCAUCAGGAACUGAUUGGA	-0.25	-0.76	0.21	Vertebrates
hsa-miR-203a-3p	MIMAT0000264	GUGAAAUGUUUAGGACCACUAG	-0.07	-0.17	0.14	Vertebrates
hsa-miR-455-3p	MIMAT0004784	GCAGUCCAUGGGCAUAUACAC	0	-0.1	0.11	Vertebrates
hsa-miR-454-3p	MIMAT0003885	UAGUGCAAUAUUGCUUAUAGGGU	-0.18	-0.4	< 0.1	Vertebrates
hsa-miR-130b-3p	MIMAT0000691	CAGUGCAAUGAUGAAAGGGCAU	-0.18	-0.4	< 0.1	Vertebrates
hsa-miR-130a-3p	MIMAT0000425	CAGUGCAAUGUUAAAAGGGCAU
hsa-miR-301a-3p	MIMAT0000688	CAGUGCAAUAGUAUUGUCAAAGC	-0.18	-0.4	< 0.1	Vertebrates
hsa-miR-301b-3p	MIMAT0004958	CAGUGCAAUGAUAUUGUCAAAGC
hsa-miR-17-5p	MIMAT0000070	CAAAGUGCUUACAGUGCAGGUAG	-0.09	-0.1	< 0.1	Vertebrates
hsa-miR-20a-5p	MIMAT0000075	UAAAGUGCUUAUAGUGCAGGUAG	-0.09	-0.1	< 0.1	Vertebrates
hsa-miR-20b-5p	MIMAT0001413	CAAAGUGCUCAUAGUGCAGGUAG
hsa-miR-93-5p	MIMAT0000093	CAAAGUGCUGUUCGUGCAGGUAG	-0.09	-0.1	< 0.1	Vertebrates
hsa-miR-106a-5p	MIMAT0000103	AAAAGUGCUUACAGUGCAGGUAG	-0.09	-0.1	< 0.1	Vertebrates
hsa-miR-106b-5p	MIMAT0000680	UAAAGUGCUGACAGUGCAGAU
hsa-miR-519d-3p	MIMAT0002853	CAAAGUGCCUCCCUUUAGAGUG	-0.09	-0.1	< 0.1	Vertebrates
hsa-miR-142-5p	MIMAT0000433	CAUAAAGUAGAAAGCACUACU	-0.13	-0.26	< 0.1	Vertebrates
hsa-miR-375	MIMAT0000728	UUUGUUCGUUCGGCUCGCGUGA	0	-0.12	< 0.1	Vertebrates
hsa-miR-139-5p	MIMAT0000250	UCUACAGUGCACGUGUCUCCAGU	-0.27	-0.4	< 0.1	Vertebrates
hsa-miR-128-3p	MIMAT0000424	UCACAGUGAACCGGUCUCUUU	-0.24	-0.26	< 0.1	Vertebrates
hsa-miR-129-1-3p	MIMAT0004548	AAGCCCUUACCCCAAAAAGUAU	0	-0.09	< 0.1	Vertebrates
hsa-miR-129-2-3p	MIMAT0004605	AAGCCCUUACCCCAAAAAGCAU
hsa-miR-141-3p	MIMAT0000432	UAACACUGUCUGGUAAAGAUGG	-0.07	-0.11	< 0.1	Vertebrates
hsa-miR-200a-3p	MIMAT0000682	UAACACUGUCUGGUAACGAUGU	-0.07	-0.11	< 0.1	Vertebrates
hsa-miR-155-5p	MIMAT0000646	UUAAUGCUAAUCGUGAUAGGGGU	0	-0.24	< 0.1	Vertebrates
hsa-let-7a-1-5p	MIMAT0000062	UGAGGUAGUAGGUUGUAUAGUU	-0.18	-0.18	< 0.1	Vertebrates
hsa-let-7b-5p	MIMAT0000063	UGAGGUAGUAGGUUGUGUGGUU
hsa-let-7c-5p	MIMAT0000064	UGAGGUAGUAGGUUGUAUGGUU
hsa-let-7d-5p	MIMAT0000065	AGAGGUAGUAGGUUGCAUAGUU
hsa-let-7e-5p	MIMAT0000066	UGAGGUAGGAGGUUGUAUAGUU
hsa-let-7f-1-5p	MIMAT0000067	UGAGGUAGUAGAUUGUAUAGUU
hsa-let-7g-5p	MIMAT0000414	UGAGGUAGUAGUUUGUACAGUU
hsa-let-7i-5p	MIMAT0000415	UGAGGUAGUAGUUUGUGCUGUU
hsa-mir-4500	MIMAT0019036	UGAGGUAGUAGUUUCUU
hsa-mir-4458	MIMAT0018980	AGAGGUAGGUGUGGAAGAA
hsa-miR-98-5p	MIMAT0000096	UGAGGUAGUAAGUUGUAUUGUU	-0.18	-0.18	< 0.1	Vertebrates
hsa-miR-205-5p	MIMAT0000266	UCCUUCAUUCCACCGGAGUCUG	-0.11	-0.13	< 0.1	Vertebrates
hsa-miR-125a-5p	MIMAT0000443	UCCCUGAGACCCUUUAACCUGUGA	0	-0.13	< 0.1	Vertebrates
hsa-miR-125b-5p	MIMAT0000423	UCCCUGAGACCCUAACUUGUGA
hsa-miR-4319	MIMAT0016870	UCCCUGAGCAAAGCCAC
hsa-miR-202-5p	MIMAT0002810	UUCCUAUGCAUAUACUUCUUUG	-0.1	-0.37	< 0.1	Vertebrates
hsa-miR-27a-3p	MIMAT0000084	UUCACAGUGGCUAAGUUCCGC	-0.11	-0.17	< 0.1	Vertebrates
hsa-miR-27b-3p	MIMAT0000419	UUCACAGUGGCUAAGUUCUGC
hsa-miR-31-5p	MIMAT0000089	AGGCAAGAUGCUGGCAUAGCU	-0.13	-0.18	< 0.1	Vertebrates
hsa-miR-218-5p	MIMAT0000275	UUGUGCUUGAUCUAACCAUGU	0	-0.27	< 0.1	Vertebrates
hsa-miR-365a-3p	MIMAT0009199	AGGGACUUUUGGGGGCAGAUGUG	0	-0.03	< 0.1	Vertebrates
hsa-miR-365b-3p	MIMAT0022833	AGGGACUUUCAGGGGCAGCUGU
hsa-miR-25-3p	MIMAT0000081	CAUUGCACUUGUCUCGGUCUGA	-0.24	-0.24	< 0.1	Vertebrates
hsa-miR-32-5p	MIMAT0000090	UAUUGCACAUUACUAAGUUGCA	-0.24	-0.24	< 0.1	Vertebrates
hsa-miR-92a-3p	MIMAT0000092	UAUUGCACUUGUCCCGGCCUGU	-0.24	-0.24	< 0.1	Vertebrates
hsa-miR-92b-3p	MIMAT0003218	UAUUGCACUCGUCCCGGCCUCC
hsa-miR-363-3p	MIMAT0000707	AAUUGCACGGUAUCCAUCUGUA	-0.24	-0.24	< 0.1	Vertebrates
hsa-miR-367-3p	MIMAT0000719	AAUUGCACUUUAGCAAUGGUGA	-0.24	-0.24	< 0.1	Vertebrates
hsa-miR-124-3p	MIMAT0000422	UAAGGCACGCGGUGAAUGCC	-0.13	-0.2	< 0.1	Vertebrates
hsa-miR-506-3p	MIMAT0002878	UAAGGCACCCUUCUGAGUAGA	-0.13	-0.2	< 0.1	Vertebrates
hsa-miR-214-5p	MIMAT0004564	UGCCUGUCUACACUUGCUGUGC	-0.03	-0.15	< 0.1	Vertebrates
hsa-miR-19a-3p	MIMAT0000073	UGUGCAAAUCUAUGCAAAACUGA	-0.22	-0.23	< 0.1	Vertebrates
hsa-miR-19b-3p	MIMAT0000074	UGUGCAAAUCCAUGCAAAACUGA
hsa-miR-216b-5p	MIMAT0004959	AAAUCUCUGCAGGCAAAUGUGA	0	-0.15	< 0.1	Vertebrates
hsa-miR-33a-5p	MIMAT0000091	GUGCAUUGUAGUUGCAUUGCA	0	-0.02	< 0.1	Vertebrates
hsa-miR-33b-5p	MIMAT0003301	GUGCAUUGCUGUUGCAUUGC
hsa-miR-383-5p	MIMAT0000738	AGAUCAGAAGGUGAUUGUGGCU	-0.09	-0.11	< 0.1	Vertebrates
hsa-miR-7-5p	MIMAT0000252	UGGAAGACUAGUGAUUUUGUUGU	-0.29	-0.29	< 0.1	Vertebrates
hsa-miR-362-5p	MIMAT0000705	AAUCCUUGGAACCUAGGUGUGAGU	-0.51	-0.59	N/A	Mammals
hsa-miR-500b-5p	MIMAT0016925	AAUCCUUGCUACCUGGGU	-0.51	-0.59	N/A	Mammals
hsa-miR-539-3p	MIMAT0022705	AUCAUACAAGGACAAUUUCUUU	-0.32	-0.52	N/A	Mammals
hsa-miR-501-3p	MIMAT0004774	AAUGCACCCGGGCAAGGAUUCU	-0.47	-0.47	N/A	Mammals
hsa-miR-502-3p	MIMAT0004775	AAUGCACCUGGGCAAGGAUUCA	-0.47	-0.47	N/A	Mammals
hsa-miR-323a-3p	MIMAT0000755	CACAUUACACGGUCGACCUCU	-0.3	-0.42	N/A	Mammals
hsa-miR-329-3p	MIMAT0001629	AACACACCUGGUUAACCUCUUU	-0.11	-0.42	N/A	Mammals
hsa-miR-362-3p	MIMAT0004683	AACACACCUAUUCAAGGAUUCA	-0.11	-0.42	N/A	Mammals
hsa-miR-655-3p	MIMAT0003331	AUAAUACAUGGUUAACCUCUUU	-0.07	-0.37	N/A	Mammals
hsa-miR-670-3p	MIMAT0026640	UUUCCUCAUAUUCAUUCAGGA	-0.07	-0.36	N/A	Mammals
hsa-miR-653-5p	MIMAT0003328	GUGUUGAAACAAUCUCUACUG	-0.3	-0.32	N/A	Mammals
hsa-miR-154-3p	MIMAT0000453	AAUCAUACACGGUUGACCUAUU	-0.2	-0.31	N/A	Mammals
hsa-miR-487a-3p	MIMAT0002178	AAUCAUACAGGGACAUCCAGUU	-0.2	-0.31	N/A	Mammals
hsa-miR-421	MIMAT0003339	AUCAACAGACAUUAAUUGGGCGC	-0.12	-0.3	N/A	Mammals
hsa-miR-665	MIMAT0004952	ACCAGGAGGCUGAGGCCCCU	-0.26	-0.28	N/A	Mammals
hsa-miR-340-5p	MIMAT0004692	UUAUAAAGCAAUGAGACUGAUU	-0.02	-0.26	N/A	Mammals
hsa-miR-186-5p	MIMAT0000456	CAAAGAAUUCUCCUUUUGGGCU	-0.11	-0.25	N/A	Mammals
hsa-miR-493-3p	MIMAT0003161	UGAAGGUCUACUGUGUGCCAGG	-0.24	-0.25	N/A	Mammals
hsa-miR-185-5p	MIMAT0000455	UGGAGAGAAAGGCAGUUCCUGA	-0.01	-0.25	N/A	Mammals
hsa-miR-371a-5p	MIMAT0004687	ACUCAAACUGUGGGGGCACU	-0.09	-0.24	N/A	Mammals
hsa-miR-154-5p	MIMAT0000452	UAGGUUAUCCGUGUUGCCUUCG	-0.15	-0.22	N/A	Mammals
hsa-miR-423-5p	MIMAT0004748	UGAGGGGCAGAGAGCGAGACUUU	-0.08	-0.21	N/A	Mammals
hsa-miR-495-3p	MIMAT0002817	AAACAAACAUGGUGCACUUCUU	-0.16	-0.19	N/A	Mammals
hsa-miR-875-5p	MIMAT0004922	UAUACCUCAGUUUUAUCAGGUG	-0.19	-0.19	N/A	Mammals
hsa-miR-376c-3p	MIMAT0000720	AACAUAGAGGAAAUUCCACGU	-0.12	-0.18	N/A	Mammals
hsa-miR-381-3p	MIMAT0000736	UAUACAAGGGCAAGCUCUCUGU	-0.15	-0.18	N/A	Mammals
hsa-miR-369-3p	MIMAT0000721	AAUAAUACAUGGUUGAUCUUU	-0.16	-0.17	N/A	Mammals
hsa-miR-376a-3p	MIMAT0000729	AUCAUAGAGGAAAAUCCACGU	0	-0.17	N/A	Mammals
hsa-miR-376b-3p	MIMAT0002172	AUCAUAGAGGAAAAUCCAUGUU
hsa-miR-326	MIMAT0000756	CCUCUGGGCCCUUCCUCCAG	-0.14	-0.16	N/A	Mammals
hsa-miR-494-3p	MIMAT0002816	UGAAACAUACACGGGAAACCUC	-0.14	-0.16	N/A	Mammals
hsa-miR-532-5p	MIMAT0002888	CAUGCCUUGAGUGUAGGACCGU	0	-0.14	N/A	Mammals
hsa-miR-496	MIMAT0002818	UGAGUAUUACAUGGCCAAUCUC	-0.08	-0.12	N/A	Mammals
hsa-miR-330-3p	MIMAT0000751	GCAAAGCACACGGCCUGCAGAGA	-0.11	-0.12	N/A	Mammals
hsa-miR-433-3p	MIMAT0001627	AUCAUGAUGGGCUCCUCGGUGU	0	-0.11	N/A	Mammals
hsa-miR-1224-5p	MIMAT0005458	GUGAGGACUCGGGAGGUGG	-0.09	-0.1	N/A	Mammals
hsa-miR-1193	MIMAT0015049	GGGAUGGUAGACCGGUGACGUGC	-0.09	-0.1	N/A	Mammals
hsa-miR-877-5p	MIMAT0004949	GUAGAGGAGAUGGCGCAGGG	0	-0.09	N/A	Mammals
hsa-miR-361-5p	MIMAT0000703	UUAUCAGAAUCUCCAGGGGUAC	-0.03	-0.09	N/A	Mammals
hsa-miR-483-3p	MIMAT0002173	UCACUCCUCUCCUCCCGUCUU	-0.09	-0.09	N/A	Mammals
hsa-miR-299-5p	MIMAT0002890	UGGUUUACCGUCCCACAUACAU	-0.01	-0.07	N/A	Mammals
hsa-miR-382-5p	MIMAT0000737	GAAGUUGUUCGUGGUGGAUUCG	0	-0.06	N/A	Mammals
hsa-miR-410-3p	MIMAT0002171	AAUAUAACACAGAUGGCCUGU	-0.05	-0.06	N/A	Mammals
hsa-miR-582-5p	MIMAT0003247	UUACAGUUGUUCAACCAGUUACU	-0.04	-0.06	N/A	Mammals
hsa-miR-1298-5p	MIMAT0005800	UUCAUUCGGCUGUCCAGAUGUA	-0.05	-0.06	N/A	Mammals
hsa-miR-876-5p	MIMAT0004924	UGGAUUUCUUUGUGAAUCACCA	-0.04	-0.06	N/A	Mammals
hsa-miR-224-5p	MIMAT0000281	CAAGUCACUAGUGGUUCCGUU	-0.03	-0.03	N/A	Mammals
hsa-miR-544a	MIMAT0003164	AUUCUGCAUUUUUAGCAAGUUC	0	-0.03	N/A	Mammals
hsa-miR-374a-5p	MIMAT0000727	UUAUAAUACAACCUGAUAAGUG	0	-0.02	N/A	Mammals
hsa-miR-374b-5p	MIMAT0004955	AUAUAAUACAACCUGCUAAGUG
hsa-miR-505-3p	MIMAT0002876	CGUCAACACUUGCUGGUUUCCU	0	-0.01	N/A	Mammals
hsa-miR-517a-3p	MIMAT0002852	AUCGUGCAUCCCUUUAGAGUGU	-0.75	-0.75	N/A	Poorly conserved family
hsa-miR-517b-3p	MIMAT0002857	AUCGUGCAUCCCUUUAGAGUGU
hsa-miR-517c-3p	MIMAT0002866	AUCGUGCAUCCUUUUAGAGUGU
hsa-miR-3942-5p	MIMAT0018358	AAGCAAUACUGUUACCUGAAAU	-0.56	-0.73	N/A	Poorly conserved family
hsa-miR-500a-3p	MIMAT0002871	AUGCACCUGGGCAAGGAUUCUG	-0.63	-0.63	N/A	Poorly conserved family
hsa-miR-577	MIMAT0003242	UAGAUAAAAUAUUGGUACCUG	-0.25	-0.6	N/A	Poorly conserved family
hsa-miR-1277-3p	MIMAT0005933	UACGUAGAUAUAUAUGUAUUUU	-0.36	-0.59	N/A	Poorly conserved family
hsa-miR-3140-3p	MIMAT0015008	AGCUUUUGGGAAUUCAGGUAGU	-0.31	-0.53	N/A	Poorly conserved family
hsa-miR-3179	MIMAT0015056	AGAAGGGGUGAAAUUUAAACGU	-0.01	-0.42	N/A	Poorly conserved family
hsa-miR-6509-5p	MIMAT0025474	AUUAGGUAGUGGCAGUGGAAC	-0.31	-0.41	N/A	Poorly conserved family
hsa-miR-624-3p	MIMAT0004807	CACAAGGUAUUGGUAUUACCU	-0.33	-0.4	N/A	Poorly conserved family
hsa-miR-4661-5p	MIMAT0019729	AACUAGCUCUGUGGAUCCUGAC	-0.01	-0.4	N/A	Poorly conserved family
hsa-miR-5586-5p	MIMAT0022287	UAUCCAGCUUGUUACUAUAUGC	-0.1	-0.39	N/A	Poorly conserved family
hsa-miR-599	MIMAT0003267	GUUGUGUCAGUUUAUCAAAC	-0.16	-0.39	N/A	Poorly conserved family
hsa-miR-4766-3p	MIMAT0019918	AUAGCAAUUGCUCUUUUGGAA	-0.34	-0.37	N/A	Poorly conserved family
hsa-miR-500a-5p	MIMAT0004773	UAAUCCUUGCUACCUGGGUGAGA	-0.16	-0.36	N/A	Poorly conserved family
hsa-miR-513c-5p	MIMAT0005789	UUCUCAAGGAGGUGUCGUUUAU	-0.01	-0.35	N/A	Poorly conserved family
hsa-miR-514b-5p	MIMAT0015087	UUCUCAAGAGGGAGGCAAUCAU	-0.01	-0.35	N/A	Poorly conserved family
hsa-miR-541-5p	MIMAT0004919	AAAGGAUUCUGCUGUCGGUCCCACU	-0.24	-0.32	N/A	Poorly conserved family
hsa-miR-629-5p	MIMAT0004810	UGGGUUUACGUUGGGAGAACU	-0.01	-0.31	N/A	Poorly conserved family
hsa-miR-522-3p	MIMAT0002868	AAAAUGGUUCCCUUUAGAGUGU	-0.14	-0.3	N/A	Poorly conserved family
hsa-miR-625-5p	MIMAT0003294	AGGGGGAAAGUUCUAUAGUCC	-0.01	-0.26	N/A	Poorly conserved family
hsa-miR-3164	MIMAT0015038	UGUGACUUUAAGGGAAAUGGCG	-0.24	-0.25	N/A	Poorly conserved family
hsa-miR-3145-3p	MIMAT0015016	AGAUAUUUUGAGUGUUUGGAAUUG	-0.21	-0.25	N/A	Poorly conserved family
hsa-miR-1266-3p	MIMAT0026742	CCCUGUUCUAUGCCCUGAGGGA	-0.02	-0.25	N/A	Poorly conserved family
hsa-miR-374a-3p	MIMAT0004688	CUUAUCAGAUUGUAUUGUAAUU	0	-0.24	N/A	Poorly conserved family
hsa-miR-1252-5p	MIMAT0005944	AGAAGGAAAUUGAAUUCAUUUA	-0.23	-0.24	N/A	Poorly conserved family
hsa-miR-337-3p	MIMAT0000754	CUCCUAUAUGAUGCCUUUCUUC	-0.12	-0.24	N/A	Poorly conserved family
hsa-miR-942-5p	MIMAT0004985	UCUUCUCUGUUUUGGCCAUGUG	-0.22	-0.23	N/A	Poorly conserved family
hsa-miR-3144-3p	MIMAT0015015	AUAUACCUGUUCGGUCUCUUUA	-0.23	-0.23	N/A	Poorly conserved family
hsa-miR-3200-3p	MIMAT0015085	CACCUUGCGCUACUCAGGUCUG	-0.18	-0.23	N/A	Poorly conserved family
hsa-miR-1270	MIMAT0005924	CUGGAGAUAUGGAAGAGCUGUGU	-0.13	-0.22	N/A	Poorly conserved family
hsa-miR-526b-5p	MIMAT0002835	CUCUUGAGGGAAGCACUUUCUGU	-0.12	-0.22	N/A	Poorly conserved family
hsa-miR-670-5p	MIMAT0010357	GUCCCUGAGUGUAUGUGGUG	0	-0.21	N/A	Poorly conserved family
hsa-miR-520g-3p	MIMAT0002858	ACAAAGUGCUUCCCUUUAGAGUGU	-0.14	-0.21	N/A	Poorly conserved family
hsa-miR-2114-5p	MIMAT0011156	UAGUCCCUUCCUUGAAGCGGUC	-0.16	-0.19	N/A	Poorly conserved family
hsa-miR-1287-5p	MIMAT0005878	UGCUGGAUCAGUGGUUCGAGUC	0	-0.19	N/A	Poorly conserved family
hsa-miR-147a	MIMAT0000251	GUGUGUGGAAAUGCUUCUGC	0	-0.19	N/A	Poorly conserved family
hsa-miR-514a-5p	MIMAT0022702	UACUCUGGAGAGUGACAAUCAUG	0	-0.19	N/A	Poorly conserved family
hsa-miR-545-3p	MIMAT0003165	UCAGCAAACAUUUAUUGUGUGC	-0.12	-0.18	N/A	Poorly conserved family
hsa-miR-5579-3p	MIMAT0022270	UUAGCUUAAGGAGUACCAGAUC	-0.15	-0.18	N/A	Poorly conserved family
hsa-miR-2355-3p	MIMAT0017950	AUUGUCCUUGCUGUUUGGAGAU	0	-0.18	N/A	Poorly conserved family
hsa-miR-641	MIMAT0003311	AAAGACAUAGGAUAGAGUCACCUC	-0.16	-0.18	N/A	Poorly conserved family
hsa-miR-3617-5p	MIMAT0017997	AAAGACAUAGUUGCAAGAUGGG	-0.16	-0.18	N/A	Poorly conserved family
hsa-miR-5194	MIMAT0021125	UGAGGGGUUUGGAAUGGGAUGG	-0.05	-0.17	N/A	Poorly conserved family
hsa-miR-561-5p	MIMAT0022706	AUCAAGGAUCUUAAACUUUGCC	0	-0.17	N/A	Poorly conserved family
hsa-miR-888-5p	MIMAT0004916	UACUCAAAAAGCUGUCAGUCA	-0.11	-0.17	N/A	Poorly conserved family
hsa-miR-1296-5p	MIMAT0005794	UUAGGGCCCUGGCUCCAUCUCC	-0.14	-0.17	N/A	Poorly conserved family
hsa-miR-519a-3p	MIMAT0002869	AAAGUGCAUCCUUUUAGAGUGU	-0.13	-0.16	N/A	Poorly conserved family
hsa-miR-519b-3p	MIMAT0002837	AAAGUGCAUCCUUUUAGAGGUU
hsa-miR-519c-3p	MIMAT0002832	AAAGUGCAUCUUUUUAGAGGAU
hsa-miR-5687	MIMAT0022478	UUAGAACGUUUUAGGGUCAAAU	-0.11	-0.16	N/A	Poorly conserved family
hsa-miR-642a-5p	MIMAT0003312	GUCCCUCUCCAAAUGUGUCUUG	-0.15	-0.15	N/A	Poorly conserved family
hsa-miR-3611	MIMAT0017988	UUGUGAAGAAAGAAAUUCUUA	0	-0.15	N/A	Poorly conserved family
hsa-miR-3150b-3p	MIMAT0018194	UGAGGAGAUCGUCGAGGUUGG	0	-0.15	N/A	Poorly conserved family
hsa-miR-1343-3p	MIMAT0019776	CUCCUGGGGCCCGCACUCUCGC	-0.12	-0.14	N/A	Poorly conserved family
hsa-miR-9-3p	MIMAT0000442	AUAAAGCUAGAUAACCGAAAGU	-0.08	-0.14	N/A	Poorly conserved family
hsa-miR-515-5p	MIMAT0002826	UUCUCCAAAAGAAAGCACUUUCUG	-0.13	-0.13	N/A	Poorly conserved family
hsa-miR-519e-5p	MIMAT0002828	UUCUCCAAAAGGGAGCACUUUC	-0.13	-0.13	N/A	Poorly conserved family
hsa-miR-625-3p	MIMAT0004808	GACUAUAGAACUUUCCCCCUCA	-0.12	-0.13	N/A	Poorly conserved family
hsa-miR-345-3p	MIMAT0022698	GCCCUGAACGAGGGGUCUGGAG	0	-0.12	N/A	Poorly conserved family
hsa-miR-3194-5p	MIMAT0015078	GGCCAGCCACCAGGAGGGCUG	0	-0.12	N/A	Poorly conserved family
hsa-miR-516b-5p	MIMAT0002859	AUCUGGAGGUAAGAAGCACUUU	0	-0.12	N/A	Poorly conserved family
hsa-miR-4637	MIMAT0019694	UACUAACUGCAGAUUCAAGUGA	0	-0.12	N/A	Poorly conserved family
hsa-miR-584-5p	MIMAT0003249	UUAUGGUUUGCCUGGGACUGAG	0	-0.11	N/A	Poorly conserved family
hsa-miR-1276	MIMAT0005930	UAAAGAGCCCUGUGGAGACA	-0.09	-0.11	N/A	Poorly conserved family
hsa-miR-5581-3p	MIMAT0022276	UUCCAUGCCUCCUAGAAGUUCC	0	-0.11	N/A	Poorly conserved family
hsa-miR-2467-3p	MIMAT0019953	AGCAGAGGCAGAGAGGCUCAGG	-0.09	-0.1	N/A	Poorly conserved family
hsa-miR-579-3p	MIMAT0003244	UUCAUUUGGUAUAAACCGCGAUU	0	-0.09	N/A	Poorly conserved family
hsa-miR-432-5p	MIMAT0002814	UCUUGGAGUAGGUCAUUGGGUGG	0	-0.09	N/A	Poorly conserved family
hsa-miR-545-5p	MIMAT0004785	UCAGUAAAUGUUUAUUAGAUGA	-0.07	-0.08	N/A	Poorly conserved family
hsa-miR-580-3p	MIMAT0003245	UUGAGAAUGAUGAAUCAUUAGG	-0.07	-0.08	N/A	Poorly conserved family
hsa-miR-3163	MIMAT0015037	UAUAAAAUGAGGGCAGUAAGAC	-0.03	-0.08	N/A	Poorly conserved family
hsa-miR-524-5p	MIMAT0002849	CUACAAAGGGAAGCACUUUCUC	-0.07	-0.07	N/A	Poorly conserved family
hsa-miR-5009-3p	MIMAT0021042	UCCUAAAUCUGAAAGUCCAAAA	0	-0.06	N/A	Poorly conserved family
hsa-miR-1323	MIMAT0005795	UCAAAACUGAGGGGCAUUUUCU	-0.04	-0.06	N/A	Poorly conserved family
hsa-miR-656-3p	MIMAT0003332	AAUAUUAUACAGUCAACCUCU	-0.02	-0.06	N/A	Poorly conserved family
hsa-miR-4731-5p	MIMAT0019853	UGCUGGGGGCCACAUGAGUGUG	0	-0.05	N/A	Poorly conserved family
hsa-miR-2681-5p	MIMAT0013515	GUUUUACCACCUCCAGGAGACU	-0.01	-0.05	N/A	Poorly conserved family
hsa-miR-514a-3p	MIMAT0002883	AUUGACACUUCUGUGAGUAGA	-0.04	-0.05	N/A	Poorly conserved family
hsa-miR-934	MIMAT0004977	UGUCUACUACUGGAGACACUGG	0	-0.04	N/A	Poorly conserved family
hsa-miR-499b-5p	MIMAT0019897	ACAGACUUGCUGUGAUGUUCA	0	-0.04	N/A	Poorly conserved family
hsa-miR-552-5p	MIMAT0026615	GUUUAACCUUUUGCCUGUUGG	-0.01	-0.03	N/A	Poorly conserved family
hsa-miR-892c-5p	MIMAT0025857	UAUUCAGAAAGGUGCCAGUCA	0	-0.02	N/A	Poorly conserved family
hsa-miR-944	MIMAT0004987	AAAUUAUUGUACAUCGGAUGAG	0	-0.02	N/A	Poorly conserved family
hsa-miR-3924	MIMAT0018199	AUAUGUAUAUGUGACUGCUACU	-0.01	-0.02	N/A	Poorly conserved family
hsa-miR-885-5p	MIMAT0004947	UCCAUUACACUACCCUGCCUCU	0	-0.01	N/A	Poorly conserved family
hsa-miR-576-5p	MIMAT0003241	AUUCUAAUUUCUCCACGUCUUU	0	-0.01	N/A	Poorly conserved family
hsa-miR-498	MIMAT0002824	UUUCAAGCCAGGGGGCGUUUUUC	-0.01	-0.01	N/A	Poorly conserved family

## Sheet: DIANA
miRNA name	Accession	miRNASequence_v21	miTG score (cutoff 0.7 applied)
hsa-miR-22-3p	MIMAT0000077	AAGCUGCCAGUUGAAGAACUGU	0.998633
hsa-miR-200b-3p	MIMAT0000318	UAAUACUGCCUGGUAAUGAUGA	0.99763
hsa-miR-200c-3p	MIMAT0000617	UAAUACUGCCGGGUAAUGAUGGA	0.997492
hsa-miR-4698	MIMAT0019793	UCAAAAUGUAGAGGAAGACCCCA	0.994021
hsa-miR-429	MIMAT0001536	UAAUACUGUCUGGUAAAACCGU	0.986922
hsa-miR-374c-5p	MIMAT0018443	AUAAUACAACCUGCUAAGUGCU	0.983408
hsa-miR-548g-5p	MIMAT0022722	UGCAAAAGUAAUUGCAGUUUUUG	0.982323
hsa-miR-548x-5p	MIMAT0022733	UGCAAAAGUAAUUGCAGUUUUUG	0.982323
hsa-miR-548aj-5p	MIMAT0022739	UGCAAAAGUAAUUGCAGUUUUUG	0.982323
hsa-miR-548c-3p	MIMAT0003285	CAAAAAUCUCAAUUACUUUUGC	0.980407
hsa-miR-2392	MIMAT0019043	UAGGAUGGGGGUGAGAGGUG	0.980346
hsa-miR-5692a	MIMAT0022484	CAAAUAAUACCACAGUGGGUGU	0.980172
hsa-miR-548f-5p	MIMAT0026739	UGCAAAAGUAAUCACAGUUUUU	0.979847
hsa-miR-7154-5p	MIMAT0028218	UUCAUGAACUGGGUCUAGCUUGG	0.977736
hsa-miR-4534	MIMAT0019073	GGAUGGAGGAGGGGUCU	0.977669
hsa-miR-4271	MIMAT0016901	GGGGGAAGAAAAGGUGGGG	0.977587
hsa-miR-8063	MIMAT0030990	UCAAAAUCAGGAGUCGGGGCUU	0.977087
hsa-miR-1468-3p	MIMAT0026638	AGCAAAAUAAGCAAAUGGAAAA	0.976058
hsa-miR-1206	MIMAT0005870	UGUUCAUGUAGAUGUUUAAGC	0.973592
hsa-miR-340-5p	MIMAT0004692	UUAUAAAGCAAUGAGACUGAUU	0.972313
hsa-miR-6783-5p	MIMAT0027466	UAGGGGAAAAGUCCUGAUCCGG	0.967234
hsa-miR-3133	MIMAT0014998	UAAAGAACUCUUAAAACCCAAU	0.961651
hsa-miR-3972	MIMAT0019357	CUGCCAGCCCCGUUCCAGGGCA	0.960262
hsa-miR-6812-5p	MIMAT0027524	AUGGGGUGAGAUGGGGAGGAGCAGC	0.958118
hsa-miR-1283	MIMAT0005799	UCUACAAAGGAAAGCGCUUUCU	0.955388
hsa-miR-6817-5p	MIMAT0027534	UCUGCCAUAGGAAGCUUGGAGUGG	0.948487
hsa-miR-4769-3p	MIMAT0019923	UCUGCCAUCCUCCCUCCCCUAC	0.947878
hsa-miR-3163	MIMAT0015037	UAUAAAAUGAGGGCAGUAAGAC	0.937611
hsa-miR-577	MIMAT0003242	UAGAUAAAAUAUUGGUACCUG	0.937171
hsa-miR-6834-3p	MIMAT0027569	UAUGUCCCAUCCCUCCAUCA	0.934565
hsa-miR-4703-5p	MIMAT0019801	UAGCAAUACAGUACAAAUAUAGU	0.931272
hsa-miR-625-5p	MIMAT0003294	AGGGGGAAAGUUCUAUAGUCC	0.930668
hsa-miR-4666a-3p	MIMAT0019742	CAUACAAUCUGACAUGUAUUU	0.927572
hsa-miR-541-5p	MIMAT0004919	AAAGGAUUCUGCUGUCGGUCCCACU	0.926293
hsa-miR-5590-3p	MIMAT0022300	AAUAAAGUUCAUGUAUGGCAA	0.925678
hsa-miR-142-3p	MIMAT0000434	UGUAGUGUUUCCUACUUUAUGGA	0.923647
hsa-miR-4433b-3p	MIMAT0030414	CAGGAGUGGGGGGUGGGACGU	0.923164
hsa-miR-3613-3p	MIMAT0017991	ACAAAAAAAAAAGCCCAACCCUUC	0.922574
hsa-miR-338-5p	MIMAT0004701	AACAAUAUCCUGGUGCUGAGUG	0.922487
hsa-miR-513a-3p	MIMAT0004777	UAAAUUUCACCUUUCUGAGAAGG	0.920074
hsa-miR-513c-3p	MIMAT0022728	UAAAUUUCACCUUUCUGAGAAGA	0.91971
hsa-miR-548p	MIMAT0005934	UAGCAAAAACUGCAGUUACUUU	0.919464
hsa-miR-3606-3p	MIMAT0022965	AAAAUUUCUUUCACUACUUAG	0.919266
hsa-miR-7856-5p	MIMAT0030431	UUUUAAGGACACUGAGGGAUC	0.918601
hsa-miR-664b-3p	MIMAT0022272	UUCAUUUGCCUCCCAGCCUACA	0.91594
hsa-miR-655-3p	MIMAT0003331	AUAAUACAUGGUUAACCUCUUU	0.915659
hsa-miR-3942-5p	MIMAT0018358	AAGCAAUACUGUUACCUGAAAU	0.912785
hsa-miR-4743-3p	MIMAT0022978	UUUCUGUCUUUUCUGGUCCAG	0.908344
hsa-miR-217	MIMAT0000274	UACUGCAUCAGGAACUGAUUGGA	0.908156
hsa-miR-128-3p	MIMAT0000424	UCACAGUGAACCGGUCUCUUU	0.907724
hsa-miR-122-5p	MIMAT0000421	UGGAGUGUGACAAUGGUGUUUG	0.907586
hsa-miR-7855-5p	MIMAT0030430	UUGGUGAGGACCCCAAGCUCGG	0.90475
hsa-miR-142-5p	MIMAT0000433	CAUAAAGUAGAAAGCACUACU	0.904327
hsa-miR-501-5p	MIMAT0002872	AAUCCUUUGUCCCUGGGUGAGA	0.904201
hsa-miR-3646	MIMAT0018065	AAAAUGAAAUGAGCCCAGCCCA	0.902531
hsa-miR-369-3p	MIMAT0000721	AAUAAUACAUGGUUGAUCUUU	0.900503
hsa-miR-500a-5p	MIMAT0004773	UAAUCCUUGCUACCUGGGUGAGA	0.896849
hsa-miR-519e-5p	MIMAT0002828	UUCUCCAAAAGGGAGCACUUUC	0.89617
hsa-miR-1277-5p	MIMAT0022724	AAAUAUAUAUAUAUAUGUACGUAU	0.894476
hsa-miR-3662	MIMAT0018083	GAAAAUGAUGAGUAGUGACUGAUG	0.88844
hsa-miR-362-5p	MIMAT0000705	AAUCCUUGGAACCUAGGUGUGAGU	0.888022
hsa-miR-6514-3p	MIMAT0025485	CUGCCUGUUCUUCCACUCCAG	0.887656
hsa-miR-4282	MIMAT0016912	UAAAAUUUGCAUCCAGGA	0.885484
hsa-miR-579-3p	MIMAT0003244	UUCAUUUGGUAUAAACCGCGAUU	0.885466
hsa-miR-139-5p	MIMAT0000250	UCUACAGUGCACGUGUCUCCAGU	0.885
hsa-miR-186-5p	MIMAT0000456	CAAAGAAUUCUCCUUUUGGGCU	0.882127
hsa-miR-500b-5p	MIMAT0016925	AAUCCUUGCUACCUGGGU	0.881234
hsa-miR-4799-5p	MIMAT0019976	AUCUAAAUGCAGCAUGCCAGUC	0.880711
hsa-miR-587	MIMAT0003253	UUUCCAUAGGUGAUGAGUCAC	0.876933
hsa-miR-590-3p	MIMAT0004801	UAAUUUUAUGUAUAAGCUAGU	0.875728
hsa-miR-6831-3p	MIMAT0027563	UGACUAACUCCCACUCUACAG	0.875479
hsa-miR-4482-3p	MIMAT0020958	UUUCUAUUUCUCAGUGGGGCUC	0.87174
hsa-miR-515-5p	MIMAT0002826	UUCUCCAAAAGAAAGCACUUUCUG	0.867369
hsa-miR-4506	MIMAT0019042	AAAUGGGUGGUCUGAGGCAA	0.866676
hsa-miR-1185-2-3p	MIMAT0022713	AUAUACAGGGGGAGACUCUCAU	0.86537
hsa-miR-6507-5p	MIMAT0025470	GAAGAAUAGGAGGGACUUUGU	0.864085
hsa-miR-1185-1-3p	MIMAT0022838	AUAUACAGGGGGAGACUCUUAU	0.862278
hsa-miR-514b-5p	MIMAT0015087	UUCUCAAGAGGGAGGCAAUCAU	0.850376
hsa-miR-1284	MIMAT0005941	UCUAUACAGACCCUGGCUUUUC	0.847866
hsa-miR-6776-5p	MIMAT0027452	UCUGGGUGCAGUGGGGGUU	0.846201
hsa-miR-138-2-3p	MIMAT0004596	GCUAUUUCACGACACCAGGGUU	0.845243
hsa-miR-4668-3p	MIMAT0019746	GAAAAUCCUUUUUGUUUUUCCAG	0.842869
hsa-miR-3681-3p	MIMAT0018109	ACACAGUGCUUCAUCCACUACU	0.838769
hsa-miR-3145-5p	MIMAT0019205	AACUCCAAACACUCAAAACUCA	0.836359
hsa-miR-4725-3p	MIMAT0019844	UGGGGAAGGCGUCAGUGUCGGG	0.835665
hsa-miR-6780b-5p	MIMAT0027572	UGGGGAAGGCUUGGCAGGGAAGA	0.835525
hsa-miR-519d-5p	MIMAT0026610	CCUCCAAAGGGAAGCGCUUUCUGUU	0.835437
hsa-miR-95-5p	MIMAT0026473	UCAAUAAAUGUCUGUUGAAUU	0.835382
hsa-miR-4517	MIMAT0019054	AAAUAUGAUGAAACUCACAGCUGAG	0.834921
hsa-miR-6880-5p	MIMAT0027660	UGGUGGAGGAAGAGGGCAGCUC	0.834826
hsa-miR-629-5p	MIMAT0004810	UGGGUUUACGUUGGGAGAACU	0.830857
hsa-miR-510-3p	MIMAT0026613	AUUGAAACCUCUAAGAGUGGA	0.830226
hsa-miR-6828-3p	MIMAT0027557	AUCUGCUCUCUUGUUCCCAG	0.829034
hsa-miR-500a-3p	MIMAT0002871	AUGCACCUGGGCAAGGAUUCUG	0.828057
hsa-miR-3148	MIMAT0015021	UGGAAAAAACUGGUGUGUGCUU	0.827785
hsa-miR-300	MIMAT0004903	UAUACAAGGGCAGACUCUCUCU	0.827715
hsa-miR-548n	MIMAT0005916	CAAAAGUAAUUGUGGAUUUUGU	0.827589
hsa-miR-4796-3p	MIMAT0019971	UAAAGUGGCAGAGUAUAGACAC	0.827514
hsa-miR-381-3p	MIMAT0000736	UAUACAAGGGCAAGCUCUCUGU	0.825395
hsa-miR-548z	MIMAT0018446	CAAAAACCGCAAUUACUUUUGCA	0.82442
hsa-miR-548h-3p	MIMAT0022723	CAAAAACCGCAAUUACUUUUGCA	0.82442
hsa-miR-548ar-5p	MIMAT0022265	AAAAGUAAUUGCAGUUUUUGC	0.82242
hsa-miR-548ac	MIMAT0018938	CAAAAACCGGCAAUUACUUUUG	0.821521
hsa-miR-9-3p	MIMAT0000442	AUAAAGCUAGAUAACCGAAAGU	0.821519
hsa-miR-8060	MIMAT0030987	CCAUGAAGCAGUGGGUAGGAGGAC	0.819367
hsa-miR-208b-5p	MIMAT0026722	AAGCUUUUUGCUCGAAUUAUGU	0.81887
hsa-miR-3140-3p	MIMAT0015008	AGCUUUUGGGAAUUCAGGUAGU	0.818143
hsa-miR-502-3p	MIMAT0004775	AAUGCACCUGGGCAAGGAUUCA	0.816957
hsa-miR-501-3p	MIMAT0004774	AAUGCACCCGGGCAAGGAUUCU	0.814117
hsa-miR-6853-3p	MIMAT0027607	UGUUCAUUGGAACCCUGCGCAG	0.813924
hsa-miR-423-5p	MIMAT0004748	UGAGGGGCAGAGAGCGAGACUUU	0.809893
hsa-miR-548am-3p	MIMAT0019076	CAAAAACUGCAGUUACUUUUGU	0.809191
hsa-miR-561-3p	MIMAT0003225	CAAAGUUUAAGAUCCUUGAAGU	0.809004
hsa-miR-4476	MIMAT0019003	CAGGAAGGAUUUAGGGACAGGC	0.807133
hsa-miR-548aj-3p	MIMAT0018990	UAAAAACUGCAAUUACUUUUA	0.807034
hsa-miR-548x-3p	MIMAT0015081	UAAAAACUGCAAUUACUUUC	0.807012
hsa-miR-5003-3p	MIMAT0021026	UACUUUUCUAGGUUGUUGGGG	0.806047
let-7f-2-3p	MIMAT0004487	CUAUACAGUCUACUGUCUUUCC	0.805233
hsa-miR-5688	MIMAT0022479	UAACAAACACCUGUAAAACAGC	0.804533
hsa-miR-1276	MIMAT0005930	UAAAGAGCCCUGUGGAGACA	0.803371
hsa-miR-98-3p	MIMAT0022842	CUAUACAACUUACUACUUUCCC	0.802417
hsa-miR-508-5p	MIMAT0004778	UACUCCAGAGGGCGUCACUCAUG	0.800789
hsa-miR-5194	MIMAT0021125	UGAGGGGUUUGGAAUGGGAUGG	0.800656
hsa-miR-513c-5p	MIMAT0005789	UUCUCAAGGAGGUGUCGUUUAU	0.800587
let-7f-1-3p	MIMAT0004486	CUAUACAAUCUAUUGCCUUCCC	0.799233
hsa-miR-767-5p	MIMAT0003882	UGCACCAUGGUUGUCUGAGCAUG	0.799013
let-7b-3p	MIMAT0004482	CUAUACAACCUACUGCCUUCCC	0.798743
hsa-miR-1257	MIMAT0005908	AGUGAAUGAUGGGUUCUGACC	0.798625
hsa-miR-6876-5p	MIMAT0027652	CAGGAAGGAGACAGGCAGUUCA	0.798597
let-7a-3p	MIMAT0004481	CUAUACAAUCUACUGUCUUUC	0.798493
hsa-miR-6807-3p	MIMAT0027515	CACUGCAUUCCUGCUUGGCCCAG	0.796649
hsa-miR-4753-3p	MIMAT0019891	UUCUCUUUCUUUAGCCUUGUGU	0.792029
hsa-miR-524-5p	MIMAT0002849	CUACAAAGGGAAGCACUUUCUC	0.791064
hsa-miR-20a-3p	MIMAT0004493	ACUGCAUUAUGAGCACUUAAAG	0.789508
hsa-miR-3674	MIMAT0018097	AUUGUAGAACCUAAGAUUGGCC	0.788432
hsa-miR-548at-5p	MIMAT0022277	AAAAGUUAUUGCGGUUUUGGCU	0.785876
hsa-miR-2681-5p	MIMAT0013515	GUUUUACCACCUCCAGGAGACU	0.78515
hsa-miR-1202	MIMAT0005865	GUGCCAGCUGCAGUGGGGGAG	0.785069
hsa-miR-548bb-3p	MIMAT0035704	CAAAAACCAUAGUUACUUUUGC	0.781856
hsa-miR-586	MIMAT0003252	UAUGCAUUGUAUUUUUAGGUCC	0.780936
hsa-miR-548d-3p	MIMAT0003323	CAAAAACCACAGUUUCUUUUGC	0.780877
hsa-miR-3606-5p	MIMAT0017983	UUAGUGAAGGCUAUUUUAAUU	0.780735
hsa-miR-216b-5p	MIMAT0004959	AAAUCUCUGCAGGCAAAUGUGA	0.778425
hsa-miR-495-3p	MIMAT0002817	AAACAAACAUGGUGCACUUCUU	0.77504
hsa-miR-4644	MIMAT0019704	UGGAGAGAGAAAAGAGACAGAAG	0.773941
hsa-miR-4452	MIMAT0018974	UUGAAUUCUUGGCCUUAAGUGAU	0.772763
hsa-miR-559	MIMAT0003223	UAAAGUAAAUAUGCACCAAAA	0.772604
hsa-miR-4778-5p	MIMAT0019936	AAUUCUGUAAAGGAAGAAGAGG	0.772187
hsa-miR-224-3p	MIMAT0009198	AAAAUGGUGCCCUAGUGACUACA	0.771507
hsa-miR-548y	MIMAT0018354	AAAAGUAAUCACUGUUUUUGCC	0.770525
hsa-miR-216a-3p	MIMAT0022844	UCACAGUGGUCUCUGGGAUUAU	0.770403
hsa-miR-3184-5p	MIMAT0015064	UGAGGGGCCUCAGACCGAGCUUUU	0.765594
hsa-miR-4744	MIMAT0019875	UCUAAAGACUAGACUUCGCUAUG	0.765546
hsa-miR-548ae-3p	MIMAT0018954	CAAAAACUGCAAUUACUUUCA	0.765227
hsa-miR-1323	MIMAT0005795	UCAAAACUGAGGGGCAUUUUCU	0.76489
hsa-miR-4766-3p	MIMAT0019918	AUAGCAAUUGCUCUUUUGGAA	0.76432
hsa-miR-4659a-5p	MIMAT0019726	CUGCCAUGUCUAAGAAGAAAAC	0.764144
hsa-miR-6124	MIMAT0024597	GGGAAAAGGAAGGGGGAGGA	0.763961
hsa-miR-4297	MIMAT0016846	UGCCUUCCUGUCUGUG	0.763494
hsa-miR-6764-3p	MIMAT0027429	UCUCUGGUCUUUCCUUGACAG	0.763371
hsa-miR-148b-5p	MIMAT0004699	AAGUUCUGUUAUACACUCAGGC	0.762917
hsa-miR-382-5p	MIMAT0000737	GAAGUUGUUCGUGGUGGAUUCG	0.762364
hsa-miR-670-3p	MIMAT0026640	UUUCCUCAUAUUCAUUCAGGA	0.761935
hsa-miR-513b-3p	MIMAT0026749	AAAUGUCACCUUUUUGAGAGGA	0.761399
hsa-miR-4710	MIMAT0019815	GGGUGAGGGCAGGUGGUU	0.76124
hsa-miR-548bb-5p	MIMAT0035703	AAAAGUAACUAUGGUUUUUGCC	0.761204
hsa-miR-548j-3p	MIMAT0026737	CAAAAACUGCAUUACUUUUGC	0.760627
hsa-miR-208a-5p	MIMAT0026474	GAGCUUUUGGCCCGGGUUAUAC	0.760462
hsa-miR-548aq-3p	MIMAT0022264	CAAAAACUGCAAUUACUUUUGC	0.760344
hsa-miR-4775	MIMAT0019931	UUAAUUUUUUGUUUCGGUCACU	0.759387
hsa-miR-548i	MIMAT0005935	AAAAGUAAUUGCGGAUUUUGCC	0.758921
hsa-miR-3164	MIMAT0015038	UGUGACUUUAAGGGAAAUGGCG	0.758636
hsa-miR-548ah-3p	MIMAT0020957	CAAAAACUGCAGUUACUUUUGC	0.758455
hsa-miR-548as-5p	MIMAT0022267	AAAAGUAAUUGCGGGUUUUGCC	0.758186
hsa-miR-548ab	MIMAT0018928	AAAAGUAAUUGUGGAUUUUGCU	0.757765
hsa-miR-520d-5p	MIMAT0002855	CUACAAAGGGAAGCCCUUUC	0.757702
hsa-miR-548w	MIMAT0015060	AAAAGUAACUGCGGUUUUUGCCU	0.757171
hsa-miR-509-3-5p	MIMAT0004975	UACUGCAGACGUGGCAAUCAUG	0.757011
hsa-miR-6824-3p	MIMAT0027549	UCUCUGGUCUUGCCACCCCAG	0.755297
hsa-miR-548a-5p	MIMAT0004803	AAAAGUAAUUGCGAGUUUUACC	0.754945
hsa-miR-5197-5p	MIMAT0021130	CAAUGGCACAAACUCAUUCUUGA	0.753811
hsa-miR-548ak	MIMAT0019013	AAAAGUAACUGCGGUUUUUGA	0.753053
hsa-miR-4790-3p	MIMAT0019962	UGAAUGGUAAAGCGAUGUCACA	0.752324
hsa-miR-219a-1-3p	MIMAT0004567	AGAGUUGAGUCUGGACGUCCCG	0.751985
hsa-miR-548h-5p	MIMAT0005928	AAAAGUAAUCGCGGUUUUUGUC	0.751823
hsa-miR-509-5p	MIMAT0004779	UACUGCAGACAGUGGCAAUCA	0.751791
hsa-miR-651-5p	MIMAT0003321	UUUAGGAUAAGCUUGACUUUUG	0.749628
hsa-miR-4662a-3p	MIMAT0019732	AAAGAUAGACAAUUGGCUAAAU	0.749296
hsa-miR-548c-5p	MIMAT0004806	AAAAGUAAUUGCGGUUUUUGCC	0.749168
hsa-miR-548o-5p	MIMAT0022738	AAAAGUAAUUGCGGUUUUUGCC	0.749168
hsa-miR-548am-5p	MIMAT0022740	AAAAGUAAUUGCGGUUUUUGCC	0.749168
hsa-miR-548d-5p	MIMAT0004812	AAAAGUAAUUGUGGUUUUUGCC	0.749039
hsa-miR-4652-3p	MIMAT0019717	GUUCUGUUAACCCAUCCCCUCA	0.749025
hsa-miR-5582-3p	MIMAT0022280	UAAAACUUUAAGUGUGCCUAGG	0.747712
hsa-miR-5680	MIMAT0022468	GAGAAAUGCUGGACUAAUCUGC	0.747012
hsa-miR-548au-5p	MIMAT0022291	AAAAGUAAUUGCGGUUUUUGC	0.745239
hsa-miR-548ay-5p	MIMAT0025452	AAAAGUAAUUGUGGUUUUUGC	0.744997
hsa-miR-144-3p	MIMAT0000436	UACAGUAUAGAUGAUGUACU	0.744824
hsa-miR-548q	MIMAT0011163	GCUGGUGCAAAAGUAAUGGCGG	0.744413
hsa-miR-548j-5p	MIMAT0005875	AAAAGUAAUUGCGGUCUUUGGU	0.744194
hsa-miR-4668-5p	MIMAT0019745	AGGGAAAAAAAAAAGGAUUUGUC	0.744
hsa-miR-548b-5p	MIMAT0004798	AAAAGUAAUUGUGGUUUUGGCC	0.743261
hsa-miR-548ap-5p	MIMAT0021037	AAAAGUAAUUGCGGUCUUU	0.742855
hsa-miR-548ad-5p	MIMAT0032114	AAAAGUAAUUGUGGUUUUUG	0.742701
hsa-miR-548ae-5p	MIMAT0032115	AAAAGUAAUUGUGGUUUUUG	0.742701
hsa-miR-302c-5p	MIMAT0000716	UUUAACAUGGGGGUACCUGCUG	0.742238
hsa-miR-148a-5p	MIMAT0004549	AAAGUUCUGAGACACUCCGACU	0.741996
hsa-miR-708-3p	MIMAT0004927	CAACUAGACUGUGAGCUUCUAG	0.741433
hsa-miR-3149	MIMAT0015022	UUUGUAUGGAUAUGUGUGUGUAU	0.738981
hsa-miR-548e-5p	MIMAT0026736	CAAAAGCAAUCGCGGUUUUUGC	0.738479
hsa-miR-548aw	MIMAT0022471	GUGCAAAAGUCAUCACGGUU	0.737972
hsa-miR-335-3p	MIMAT0004703	UUUUUCAUUAUUGCUCCUGACC	0.737853
hsa-miR-8075	MIMAT0031002	UGCUGAUGGCAGAUGUCGGGUCUG	0.737824
hsa-miR-25-3p	MIMAT0000081	CAUUGCACUUGUCUCGGUCUGA	0.733556
hsa-miR-548t-5p	MIMAT0015009	CAAAAGUGAUCGUGGUUUUUG	0.732796
hsa-miR-548o-3p	MIMAT0005919	CCAAAACUGCAGUUACUUUUGC	0.732649
hsa-miR-6826-5p	MIMAT0027552	UCAAUAGGAAAGAGGUGGGACCU	0.732236
hsa-miR-3912-5p	MIMAT0027036	AUGUCCAUAUUAUGGGUUAGU	0.732199
hsa-miR-4433b-5p	MIMAT0030413	AUGUCCCACCCCCACUCCUGU	0.730857
hsa-miR-6071	MIMAT0023696	UUCUGCUGCCGGCCAAGGC	0.730798
hsa-miR-520f-5p	MIMAT0026609	CCUCUAAAGGGAAGCGCUUUCU	0.728322
hsa-miR-548ah-5p	MIMAT0018972	AAAAGUGAUUGCAGUGUUUG	0.727956
hsa-miR-548az-5p	MIMAT0025456	CAAAAGUGAUUGUGGUUUUUGC	0.727475
hsa-miR-5581-3p	MIMAT0022276	UUCCAUGCCUCCUAGAAGUUCC	0.725979
hsa-miR-4689	MIMAT0019778	UUGAGGAGACAUGGUGGGGGCC	0.725811
hsa-miR-1226-5p	MIMAT0005576	GUGAGGGCAUGCAGGCCUGGAUGGGG	0.725619
hsa-miR-5695	MIMAT0022488	ACUCCAAGAAGAAUCUAGACAG	0.725179
hsa-miR-6835-3p	MIMAT0027571	AAAAGCACUUUUCUGUCUCCCAG	0.722599
hsa-miR-3692-3p	MIMAT0018122	GUUCCACACUGACACUGCAGAAGU	0.721132
hsa-miR-502-5p	MIMAT0002873	AUCCUUGCUAUCUGGGUGCUA	0.719877
hsa-miR-5692c	MIMAT0022476	AAUAAUAUCACAGUAGGUGUAC	0.717832
hsa-miR-5692b	MIMAT0022497	AAUAAUAUCACAGUAGGUGU	0.717517
hsa-miR-7159-3p	MIMAT0028229	UUUCUAUGUUAGUUGGAAG	0.715132
hsa-miR-1266-3p	MIMAT0026742	CCCUGUUCUAUGCCCUGAGGGA	0.714069
hsa-miR-4666a-5p	MIMAT0019741	AUACAUGUCAGAUUGUAUGCC	0.713944
hsa-miR-676-5p	MIMAT0018203	UCUUCAACCUCAGGACUUGCA	0.7125
hsa-miR-183-3p	MIMAT0004560	GUGAAUUACCGAAGGGCCAUAA	0.711537
hsa-miR-6894-3p	MIMAT0027689	UUGCCUGCCCUCUUCCUCCAG	0.711183
hsa-miR-6826-3p	MIMAT0027553	CUCCCCUCUCUUUCCUGUUCAG	0.710719
hsa-miR-2909	MIMAT0013863	GUUAGGGCCAACAUCUCUUGG	0.710244
hsa-miR-214-5p	MIMAT0004564	UGCCUGUCUACACUUGCUGUGC	0.707269
hsa-miR-26b-3p	MIMAT0004500	CCUGUUCUCCAUUACUUGGCUC	0.707036
hsa-miR-1252-3p	MIMAT0026744	CAAAUGAGCUUAAUUUCCUUUU	0.706534
hsa-miR-195-3p	MIMAT0004615	CCAAUAUUGGCUGUGCUGCUCC	0.706441
hsa-miR-153-5p	MIMAT0026480	UCAUUUUUGUGAUGUUGCAGCU	0.705061
hsa-miR-4509	MIMAT0019046	ACUAAAGGAUAUAGAAGGUUUU	0.7041
hsa-miR-1258	MIMAT0005909	AGUUAGGAUUAGGUCGUGGAA	0.703941
hsa-miR-6892-3p	MIMAT0027685	UCCCUCUCCCACCCCUUGCAG	0.702937
hsa-miR-6515-3p	MIMAT0025487	UCUCUUCAUCUACCCCCCAG	0.701599
hsa-miR-518c-5p	MIMAT0002847	UCUCUGGAGGGAAGCACUUUCUG	0.701275
hsa-miR-4703-3p	MIMAT0019802	UGUAGUUGUAUUGUAUUGCCAC	0.700835
hsa-miR-494-3p	MIMAT0002816	UGAAACAUACACGGGAAACCUC	0.700528

## Sheet: miRmap
miRNA name	Accession	miRNASequence_v19	ΔG open	Probability exact	Conservation PhyloP	miRmap score (cutoff 80 applied)
hsa-miR-4698	MIMAT0019793	UCAAAAUGUAGAGGAAGACCCCA	82.9554	84.292	56.4859	99.8061
hsa-miR-6514-3p	MIMAT0025485	CUGCCUGUUCUUCCACUCCAG	85.098	96.1253	15.4799	98.9919
hsa-miR-4703-5p	MIMAT0019801	UAGCAAUACAGUACAAAUAUAGU	70.8011	99.2622	63.3044	98.9188
hsa-miR-3942-5p	MIMAT0018358	AAGCAAUACUGUUACCUGAAAU	76.0457	99.2622	63.3044	98.9119
hsa-miR-2392	MIMAT0019043	UAGGAUGGGGGUGAGAGGUG	83.6745	96.1933	63.3044	98.7985
hsa-miR-122-5p	MIMAT0000421	UGGAGUGUGACAAUGGUGUUUG	76.7887	98.2906	42.8287	98.7861
hsa-miR-548q	MIMAT0011163	GCUGGUGCAAAAGUAAUGGCGG	52.0186	98.351	1.12855	98.7146
hsa-miR-4476	MIMAT0019003	CAGGAAGGAUUUAGGGACAGGC	86.8004	92.9497	54.6285	98.6609
hsa-miR-5590-3p	MIMAT0022300	AAUAAAGUUCAUGUAUGGCAA	81.3414	97.4913	44.2315	98.593
hsa-miR-4271	MIMAT0016901	GGGGGAAGAAAAGGUGGGG	87.8854	97.7054	56.1856	98.5642
hsa-miR-4725-3p	MIMAT0019844	UGGGGAAGGCGUCAGUGUCGGG	87.8831	97.7054	56.1856	98.5328
hsa-miR-142-5p	MIMAT0000433	CAUAAAGUAGAAAGCACUACU	81.3414	97.4913	44.2315	98.3318
hsa-miR-577	MIMAT0003242	UAGAUAAAAUAUUGGUACCUG	70.7784	96.1416	42.8287	98.2663
hsa-miR-3145-5p	MIMAT0019205	AACUCCAAACACUCAAAACUCA	67.3694	80.3575	1.12855	98.1175
hsa-miR-500a-5p	MIMAT0004773	UAAUCCUUGCUACCUGGGUGAGA	68.8284	69.1755	42.8287	98.0749
hsa-miR-4769-3p	MIMAT0019923	UCUGCCAUCCUCCCUCCCCUAC	65.505	95.6121	56.1856	98.0201
hsa-miR-217	MIMAT0000274	UACUGCAUCAGGAACUGAUUGGA	53.5839	90.582	41.1208	97.7683
hsa-miR-541-5p	MIMAT0004919	AAAGGAUUCUGCUGUCGGUCCCACU	64.8559	77.9066	56.1856	97.7143
hsa-miR-4456	MIMAT0018978	CCUGGUGGCUUCCUUUU	57.4299	94.6246	1.12855	97.3488
hsa-miR-3140-3p	MIMAT0015008	AGCUUUUGGGAAUUCAGGUAGU	96.1655	89.28	35.9876	97.338
hsa-miR-663b	MIMAT0005867	GGUGGCCCGGCCGUGCCUGAGG	81.3641	84.256	1.12855	97.0652
hsa-miR-1193	MIMAT0015049	GGGAUGGUAGACCGGUGACGUGC	82.8486	96.83	56.1856	97.0614
hsa-miR-3908	MIMAT0018182	GAGCAAUGUAGGUAGACUGUUU	76.0457	88.8349	56.1856	96.861
hsa-miR-3646	MIMAT0018065	AAAAUGAAAUGAGCCCAGCCCA	92.0121	79.8193	20.3589	96.8014
hsa-miR-513a-3p	MIMAT0004777	UAAAUUUCACCUUUCUGAGAAGG	85.3525	67.9326	30.769	96.7573
hsa-miR-501-5p	MIMAT0002872	AAUCCUUUGUCCCUGGGUGAGA	68.8386	75.3958	42.8287	96.7498
hsa-miR-3160-5p	MIMAT0019212	GGCUUUCUAGUCUCAGCUCUCC	75.2292	86.0856	56.1856	96.4955
hsa-miR-1226-5p	MIMAT0005576	GUGAGGGCAUGCAGGCCUGGAUGGGG	64.9295	72.1154	1.12855	96.4579
hsa-miR-3972	MIMAT0019357	CUGCCAGCCCCGUUCCAGGGCA	53.3652	70.9346	63.3044	96.4298
hsa-miR-4506	MIMAT0019042	AAAUGGGUGGUCUGAGGCAA	90.7755	62.4183	42.8287	96.3455
hsa-miR-22-3p	MIMAT0000077	AAGCUGCCAGUUGAAGAACUGU	53.3714	69.6479	63.3044	96.3139
hsa-miR-141-5p	MIMAT0004598	CAUCUUCCAGUACAGUGUUGGA	82.6867	90.9107	2.3763	96.2332
hsa-miR-186-5p	MIMAT0000456	CAAAGAAUUCUCCUUUUGGGCU	82.8559	61.7689	56.1856	96.1636
hsa-miR-181b-3p	MIMAT0022692	CUCACUGAACAAUGAAUGCAA	65.5077	99.3629	1.12855	96.1046
hsa-miR-641	MIMAT0003311	AAAGACAUAGGAUAGAGUCACCUC	91.5073	78.7325	1.12855	95.9939
hsa-miR-1914-3p	MIMAT0007890	GGAGGGGUCCCGCACUGGGAGG	75.2698	88.2062	24.408	95.8582
hsa-miR-494	MIMAT0002816	UGAAACAUACACGGGAAACCUC	71.2669	67.9057	35.9876	95.8441
hsa-miR-4796-3p	MIMAT0019971	UAAAGUGGCAGAGUAUAGACAC	77.5189	76.3999	15.4799	95.7008
hsa-miR-4666a-3p	MIMAT0019742	CAUACAAUCUGACAUGUAUUU	68.3344	99.0746	63.3044	95.6767
hsa-miR-4299	MIMAT0016851	GCUGGUGACAUGAGAGGC	57.2324	94.6246	0.892945	95.5867
hsa-miR-219-1-3p	MIMAT0004567	AGAGUUGAGUCUGGACGUCCCG	79.9726	95.5763	51.1051	95.4841
hsa-miR-548as-3p	MIMAT0022268	UAAAACCCACAAUUAUGUUUGU	79.9258	70.8496	15.4799	95.433
hsa-miR-29b-1-5p	MIMAT0004514	GCUGGUUUCAUAUGGUGGUUUAGA	84.1748	98.7856	19.6732	95.4004
hsa-miR-5680	MIMAT0022468	GAGAAAUGCUGGACUAAUCUGC	88.7732	74.2966	49.9596	95.349
hsa-miR-4420	MIMAT0018933	GUCACUGAUGUCUGUAGCUGAG	65.3147	99.3629	1.12855	95.2018
hsa-miR-5571-3p	MIMAT0022258	GUCCUAGGAGGCUCCUCUG	63.0322	90.2352	0.892945	95.1652
hsa-miR-4666a-5p	MIMAT0019741	AUACAUGUCAGAUUGUAUGCC	78.2225	79.6595	15.4799	95.0901
hsa-miR-625-5p	MIMAT0003294	AGGGGGAAAGUUCUAUAGUCC	76.4469	59.5246	57.1927	95.0801
hsa-miR-1202	MIMAT0005865	GUGCCAGCUGCAGUGGGGGAG	53.9932	70.9346	63.3044	95.055
hsa-miR-3170	MIMAT0015045	CUGGGGUUCUGAGACAGACAGU	76.1123	65.6091	57.1927	94.9046
hsa-miR-4709-5p	MIMAT0019811	ACAACAGUGACUUGCUCUCCAA	55.5716	74.242	35.9876	94.8747
hsa-miR-1238-3p	MIMAT0005593	CUUCCUCGUCUGUCUGCCCC	82.7243	83.5318	15.4799	94.7888
hsa-miR-508-5p	MIMAT0004778	UACUCCAGAGGGCGUCACUCAUG	67.9714	77.6003	1.12855	94.7574
hsa-miR-20a-3p	MIMAT0004493	ACUGCAUUAUGAGCACUUAAAG	73.1334	81.9877	0.892945	94.7217
hsa-miR-4534	MIMAT0019073	GGAUGGAGGAGGGGUCU	83.9736	70.8147	20.4083	94.6336
hsa-miR-3617-5p	MIMAT0017997	AAAGACAUAGUUGCAAGAUGGG	91.5085	78.7325	1.12855	94.6154
hsa-miR-216b	MIMAT0004959	AAAUCUCUGCAGGCAAAUGUGA	84.5409	65.2778	42.8287	94.4701
hsa-miR-4790-3p	MIMAT0019962	UGAAUGGUAAAGCGAUGUCACA	75.8367	83.9922	0.892945	94.2407
hsa-miR-4440	MIMAT0018958	UGUCGUGGGGCUUGCUGGCUUG	81.5812	96.5784	1.12855	94.1265
hsa-miR-4470	MIMAT0018997	UGGCAAACGUGGAAGCCGAGA	83.6302	74.4891	35.9876	94.0477
hsa-miR-586	MIMAT0003252	UAUGCAUUGUAUUUUUAGGUCC	85.4302	78.4027	42.8287	93.8832
hsa-miR-548aj-5p	MIMAT0022739	UGCAAAAGUAAUUGCAGUUUUUG	69.7338	69.3541	42.8287	93.8298
hsa-miR-548g-5p	MIMAT0022722	UGCAAAAGUAAUUGCAGUUUUUG	69.7338	69.3541	42.8287	93.8298
hsa-miR-548x-5p	MIMAT0022733	UGCAAAAGUAAUUGCAGUUUUUG	69.7338	69.3541	42.8287	93.8298
hsa-miR-4753-3p	MIMAT0019891	UUCUCUUUCUUUAGCCUUGUGU	92.4068	98.3025	42.8287	93.7929
hsa-miR-500a-3p	MIMAT0002871	AUGCACCUGGGCAAGGAUUCUG	57.1271	75.918	42.8287	93.5751
hsa-miR-26b-3p	MIMAT0004500	CCUGUUCUCCAUUACUUGGCUC	83.0393	55.045	56.1856	93.5359
hsa-miR-4778-5p	MIMAT0019936	AAUUCUGUAAAGGAAGAAGAGG	77.0973	80.6199	63.3044	93.3369
hsa-miR-214-5p	MIMAT0004564	UGCCUGUCUACACUUGCUGUGC	84.9495	96.8099	0.892945	93.1459
hsa-miR-4747-5p	MIMAT0019882	AGGGAAGGAGGCUUGGUCUUAG	88.0133	66.6544	35.9876	93.1326
hsa-miR-5194	MIMAT0021125	UGAGGGGUUUGGAAUGGGAUGG	75.2698	88.2062	24.408	93.1147
hsa-miR-185-3p	MIMAT0004611	AGGGGCUGGCUUUCCUCUGGUC	69.6523	77.0291	42.8287	93.0799
hsa-miR-1200	MIMAT0005863	CUCCUGAGCCAUUCUGAGCCUC	80.1609	96.7749	1.12855	92.9789
hsa-miR-6715a-3p	MIMAT0025841	CCAAACCAGUCGUGCCUGUGG	91.5493	63.7606	35.9876	92.9732
hsa-miR-1233-1-5p	MIMAT0022943	AGUGGGAGGCCAGGGCACGGCA	62.4159	76.9089	1.12855	92.8853
hsa-miR-3184-5p	MIMAT0015064	UGAGGGGCCUCAGACCGAGCUUUU	74.0964	88.2062	24.408	92.8529
hsa-miR-4689	MIMAT0019778	UUGAGGAGACAUGGUGGGGGCC	84.7626	65.7874	35.9876	92.8304
hsa-miR-3179	MIMAT0015056	AGAAGGGGUGAAAUUUAAACGU	81.1657	65.9657	42.8287	92.7349
hsa-miR-3136-3p	MIMAT0019203	UGGCCCAACCUAUUCAGUUAGU	82.0565	60.5471	1.12855	92.6473
hsa-miR-423-5p	MIMAT0004748	UGAGGGGCAGAGAGCGAGACUUU	74.9306	88.2062	24.408	92.3361
hsa-miR-517c-3p	MIMAT0002866	AUCGUGCAUCCUUUUAGAGUGU	48.7193	92.1887	1.12855	92.3356
hsa-miR-517a-3p	MIMAT0002852	AUCGUGCAUCCCUUUAGAGUGU	48.7193	92.1887	1.12855	92.3264
hsa-miR-517b-3p	MIMAT0002857	AUCGUGCAUCCCUUUAGAGUGU	48.7193	92.1887	1.12855	92.3264
hsa-miR-513c-3p	MIMAT0022728	UAAAUUUCACCUUUCUGAGAAGA	85.3525	67.9326	30.769	92.1953
hsa-miR-6514-5p	MIMAT0025484	UAUGGAGUGGACUUUCAGCUGGC	83.3212	55.3386	19.6732	92.1714
hsa-miR-4763-5p	MIMAT0019912	CGCCUGCCCAGCCCUCCUGCU	36.5323	82.5005	19.6732	92.1013
hsa-miR-1245b-3p	MIMAT0019951	UCAGAUGAUCUAAAGGCCUAUA	80.9147	90.2348	15.4799	91.9683
hsa-miR-524-5p	MIMAT0002849	CUACAAAGGGAAGCACUUUCUC	61.5575	71.718	42.8287	91.9444
hsa-miR-5196-5p	MIMAT0021128	AGGGAAGGGGACGAGGGUUGGG	88.0133	66.6544	35.9876	91.8659
hsa-miR-1185-2-3p	MIMAT0022713	AUAUACAGGGGGAGACUCUCAU	83.1839	86.1215	42.8287	91.8515
hsa-miR-1304-3p	MIMAT0022720	UCUCACUGUAGCCUCGAACCCC	41.4091	95.7155	1.12855	91.7562
hsa-miR-323a-3p	MIMAT0000755	CACAUUACACGGUCGACCUCU	85.6888	90.479	43.8734	91.7119
hsa-miR-330-5p	MIMAT0004693	UCUCUGGGCCUGUGUCUUAGGC	53.735	63.7861	35.9876	91.6505
hsa-miR-764	MIMAT0010367	GCAGGUGCUCACUUGUCCUCCU	51.6169	72.7458	1.12855	91.645
hsa-miR-5692a	MIMAT0022484	CAAAUAAUACCACAGUGGGUGU	82.9572	68.8357	42.8287	91.5595
hsa-miR-5088	MIMAT0021080	CAGGGCUCAGGGAUUGGAUGGAG	43.7176	66.3896	1.12855	91.5157
hsa-miR-5683	MIMAT0022472	UACAGAUGCAGAUUCUCUGACUUC	88.2654	75.1917	35.9876	91.4469
hsa-miR-139-5p	MIMAT0000250	UCUACAGUGCACGUGUCUCCAGU	57.7201	91.8	35.9876	91.4277
hsa-miR-644a	MIMAT0003314	AGUGUGGCUUUCUUAGAGC	77.8569	78.2517	0.356908	91.4065
hsa-miR-3606-3p	MIMAT0022965	AAAAUUUCUUUCACUACUUAG	85.9129	67.9326	30.769	91.399
hsa-miR-1185-1-3p	MIMAT0022838	AUAUACAGGGGGAGACUCUUAU	83.1839	86.1215	42.8287	91.2113
hsa-miR-183-5p	MIMAT0000261	UAUGGCACUGGUAGAAUUCACU	60.3655	72.2194	42.8287	91.0654
hsa-miR-587	MIMAT0003253	UUUCCAUAGGUGAUGAGUCAC	70.8571	58.9592	56.1856	91.0039
hsa-miR-4260	MIMAT0016881	CUUGGGGCAUGGAGUCCCA	60.1737	64.5708	42.8287	90.8091
hsa-miR-520d-5p	MIMAT0002855	CUACAAAGGGAAGCCCUUUC	62.8714	71.718	42.8287	90.6626
hsa-miR-571	MIMAT0003236	UGAGUUGGCCAUCUGAGUGAG	84.1577	68.7371	43.8734	90.552
hsa-miR-1265	MIMAT0005918	CAGGAUGUGGUCAAGUGUUGUU	83.186	55.3386	56.1856	90.5411
hsa-miR-509-3-5p	MIMAT0004975	UACUGCAGACGUGGCAAUCAUG	53.9821	75.5007	41.1208	90.345
hsa-miR-216a-3p	MIMAT0022844	UCACAGUGGUCUCUGGGAUUAU	87.0564	63.4726	1.12855	90.2189
hsa-miR-548ay-3p	MIMAT0025453	CAAAACCGCGAUUACUCUUGCA	79.9258	37.7551	35.9876	90.1499
hsa-miR-4533	MIMAT0019072	UGGAAGGAGGUUGCCGGACGCU	47.4531	66.4966	54.6285	90.1141
hsa-miR-4755-3p	MIMAT0019896	AGCCAGGCUCUGAAGGGAAAGU	54.3637	87.1197	0.892945	90.1068
hsa-miR-432-3p	MIMAT0002815	CUGGAUGGCUCCUCCAUGUCU	73.5306	55.7619	15.4799	90.0063
hsa-miR-125a-3p	MIMAT0004602	ACAGGUGAGGUUCUUGGGAGCC	51.6169	72.7458	0.892945	89.9333
hsa-miR-665	MIMAT0004952	ACCAGGAGGCUGAGGCCCCU	72.401	69.261	35.9876	89.8352
hsa-miR-1910	MIMAT0007884	CCAGUCCUGUGCCUGCCGCCU	48.8381	79.0854	1.12855	89.7736
hsa-miR-4290	MIMAT0016921	UGCCCUCCUUUCUUCCCUC	47.9987	83.1395	1.12855	89.6735
hsa-miR-4668-3p	MIMAT0019746	GAAAAUCCUUUUUGUUUUUCCAG	63.3383	37.5428	35.9876	89.3716
hsa-miR-362-5p	MIMAT0000705	AAUCCUUGGAACCUAGGUGUGAGU	68.7855	55.408	35.9876	89.3409
hsa-miR-5581-5p	MIMAT0022275	AGCCUUCCAGGAGAAAUGGAGA	49.0368	73.5741	42.8287	89.316
hsa-miR-381-3p	MIMAT0000736	UAUACAAGGGCAAGCUCUCUGU	67.8659	99.0746	56.1856	89.1701
hsa-miR-4469	MIMAT0018996	GCUCCCUCUAGGGUCGCUCGGA	33.194	70.9877	1.12855	89.1438
hsa-miR-767-3p	MIMAT0003883	UCUGCUCAUACCCCAUGGUUUCU	56.2529	69.6819	0.892945	89.1366
hsa-miR-1226-3p	MIMAT0005577	UCACCAGCCCUGUGUUCCCUAG	54.8259	74.2413	0.892945	89.12
hsa-miR-2909	MIMAT0013863	GUUAGGGCCAACAUCUCUUGG	89.9344	61.3218	33.1879	89.0971
hsa-miR-3202	MIMAT0015089	UGGAAGGGAGAAGAGCUUUAAU	47.4531	66.4966	49.0815	89.0826
hsa-miR-500b	MIMAT0016925	AAUCCUUGCUACCUGGGU	80.7143	55.408	35.9876	88.9854
hsa-miR-4743-3p	MIMAT0022978	UUUCUGUCUUUUCUGGUCCAG	79.885	60.5743	56.1856	88.8391
hsa-miR-4662a-3p	MIMAT0019732	AAAGAUAGACAAUUGGCUAAAU	69.3356	59.0144	35.9876	88.8334
hsa-miR-3134	MIMAT0015000	UGAUGGAUAAAAGACUACAUAUU	82.8237	64.7916	43.8734	88.517
hsa-miR-561-3p	MIMAT0003225	CAAAGUUUAAGAUCCUUGAAGU	77.1664	67.1967	35.9876	88.3013
hsa-miR-1284	MIMAT0005941	UCUAUACAGACCCUGGCUUUUC	63.6505	98.983	35.9876	87.9588
hsa-miR-4676-5p	MIMAT0019758	GAGCCAGUGGUGAGACAGUGA	77.8078	69.1452	42.8287	87.9397
hsa-miR-1306-5p	MIMAT0022726	CCACCUCCCCUGCAAACGUCCA	45.1556	75.8902	15.4799	87.9023
hsa-miR-4687-5p	MIMAT0019774	CAGCCCUCCUCCCGCACCCAAA	48.1765	70.6947	19.6732	87.892
hsa-miR-1825	MIMAT0006765	UCCAGUGCCCUCCUCUCC	78.0925	74.5719	42.8287	87.8009
hsa-miR-3675-5p	MIMAT0018098	UAUGGGGCUUCUGUAGAGAUUUC	77.1584	61.5696	42.8287	87.7816
hsa-miR-4418	MIMAT0018930	CACUGCAGGACUCAGCAG	56.958	75.5007	41.1208	87.7044
hsa-miR-518c-5p	MIMAT0002847	UCUCUGGAGGGAAGCACUUUCUG	52.0147	63.7861	42.8287	87.652
hsa-miR-7-5p	MIMAT0000252	UGGAAGACUAGUGAUUUUGUUGU	88.1807	66.8391	42.8287	87.5965
hsa-miR-31-5p	MIMAT0000089	AGGCAAGAUGCUGGCAUAGCU	51.7749	60.2005	0.892945	87.538
hsa-miR-579	MIMAT0003244	UUCAUUUGGUAUAAACCGCGAUU	86.9927	77.0623	51.1051	87.5192
hsa-miR-4733-3p	MIMAT0019858	CCACCAGGUCUAGCAUUGGGAU	54.8259	74.2413	0.892945	87.4739
hsa-miR-4709-3p	MIMAT0019812	UUGAAGAGGAGGUGCUCUGUAGC	89.9297	53.8037	0.892945	87.4364
hsa-miR-4731-3p	MIMAT0019854	CACACAAGUGGCCCCCAACACU	64.3703	67.6859	35.9876	87.3781
hsa-miR-767-5p	MIMAT0003882	UGCACCAUGGUUGUCUGAGCAUG	54.7105	72.7336	0.892945	87.2835
hsa-miR-142-3p	MIMAT0000434	UGUAGUGUUUCCUACUUUAUGGA	61.7036	78.2653	42.8287	87.2546
hsa-miR-4435	MIMAT0018951	AUGGCCAGAGCUCACACAGAGG	44.7482	67.7024	1.12855	87.2116
hsa-miR-4666b	MIMAT0022485	UUGCAUGUCAGAUUGUAAUUCCC	57.0975	48.6333	1.12855	87.2004
hsa-miR-128	MIMAT0000424	UCACAGUGAACCGGUCUCUUU	87.3462	63.4726	1.12855	87.1402
hsa-miR-660-3p	MIMAT0022711	ACCUCCUGUGUGCAUGGAUUA	54.1083	68.7643	1.31269e-05	87.086
hsa-miR-6126	MIMAT0024599	GUGAAGGCCCGGCGGAGA	87.4315	39.0253	35.9876	86.9887
hsa-miR-509-5p	MIMAT0004779	UACUGCAGACAGUGGCAAUCA	55.1597	75.5007	41.1208	86.6983
hsa-miR-513b	MIMAT0005788	UUCACAAGGAGGUGUCAUUUAU	86.8787	33.8903	35.9876	86.6842
hsa-miR-195-3p	MIMAT0004615	CCAAUAUUGGCUGUGCUGCUCC	65.4305	61.6652	56.1856	86.6705
hsa-miR-4797-5p	MIMAT0019972	GACAGAGUGCCACUUACUGAA	68.9216	60.7333	35.9876	86.6674
hsa-miR-338-5p	MIMAT0004701	AACAAUAUCCUGGUGCUGAGUG	68.749	65.3487	56.1856	86.6542
hsa-miR-1234-5p	MIMAT0022944	GGGGGGGGGGGGGGGGGGCCG	77.0729	51.8187	35.9876	86.6155
hsa-miR-4727-5p	MIMAT0019847	AUCUGCCAGCUUCCACAGUGG	24.2268	51.0109	42.8287	86.5675
hsa-miR-3681-3p	MIMAT0018109	ACACAGUGCUUCAUCCACUACU	87.0564	63.4726	1.12855	86.5437
hsa-miR-5589-5p	MIMAT0022297	GGCUGGGUGCUCUUGUGCAGU	70.8856	71.28	1.12855	86.4629
hsa-miR-4433-5p	MIMAT0020956	CGUCCCACCCCCCACUCCUGU	55.5277	76.2072	15.4799	86.3616
hsa-miR-4802-5p	MIMAT0019981	UAUGGAGGUUCUAGACCAUGUU	83.3359	55.3386	15.4799	86.3445
hsa-miR-501-3p	MIMAT0004774	AAUGCACCCGGGCAAGGAUUCU	61.3192	62.5404	1.12855	86.3337
hsa-miR-4721	MIMAT0019835	UGAGGGCUCCAGGUGACGGUGG	16.4435	72.7226	1.12855	86.3104
hsa-miR-613	MIMAT0003281	AGGAAUGUUCCUUCUUUGCC	80.733	49.6618	49.0815	86.2139
hsa-miR-3198	MIMAT0015083	GUGGAGUCCUGGGGAAUGGAGA	90.535	89.9478	35.9876	86.1987
hsa-miR-3183	MIMAT0015063	GCCUCUCUCGGAGUCGCUCGGA	80.0487	54.4286	51.1051	86.1884
hsa-miR-1246	MIMAT0005898	AAUGGAUUUUUGGAGCAGG	83.9471	90.9523	35.9876	85.9972
hsa-miR-5011-3p	MIMAT0021046	GUGCAUGGCUGUAUAUAUAACA	57.46	48.6333	0.892945	85.9399
hsa-miR-300	MIMAT0004903	UAUACAAGGGCAGACUCUCUCU	67.8659	99.0746	56.1856	85.9187
hsa-miR-4632-5p	MIMAT0022977	GAGGGCAGCGUGGGUGUGGCGGA	65.2953	53.9096	0.892945	85.8365
hsa-miR-206	MIMAT0000462	UGGAAUGUAAGGAAGUGUGUGG	80.6458	49.6618	49.0815	85.6296
hsa-miR-4436b-3p	MIMAT0019941	CAGGGCAGGAAGAAGUGGACAA	66.6526	53.9096	0.892945	85.6036
hsa-miR-670	MIMAT0010357	GUCCCUGAGUGUAUGUGGUG	68.2695	57.8305	18.6345	85.5567
hsa-miR-640	MIMAT0003310	AUGAUCCAGGAACCUGCCUCU	58.7379	64.4325	1.12855	85.5205
hsa-miR-502-3p	MIMAT0004775	AAUGCACCUGGGCAAGGAUUCA	61.3192	62.5404	1.12855	85.5141
hsa-miR-1206	MIMAT0005870	UGUUCAUGUAGAUGUUUAAGC	77.0362	52.2436	63.3044	85.5011
hsa-miR-5588-3p	MIMAT0022296	AAGUCCCACUAAUGCCAGC	44.0148	56.9992	19.6732	85.4674
hsa-miR-1273g-3p	MIMAT0022742	ACCACUGCACUCCAGCCUGAG	31.3502	72.5466	1.12855	85.4297
hsa-miR-185-5p	MIMAT0000455	UGGAGAGAAAGGCAGUUCCUGA	39.974	70.4498	19.6732	85.3189
hsa-miR-582-5p	MIMAT0003247	UUACAGUUGUUCAACCAGUUACU	55.8915	82.7662	49.9596	85.2933
hsa-miR-3934-5p	MIMAT0018349	UCAGGUGUGGAAACUGAGGCAG	51.6169	72.7458	1.12855	85.1752
hsa-miR-1	MIMAT0000416	UGGAAUGUAAAGAAGUAUGUAU	80.6458	49.6618	49.0815	85.0699
hsa-miR-514a-5p	MIMAT0022702	UACUCUGGAGAGUGACAAUCAUG	36.0128	54.7045	42.8287	85.0259
hsa-miR-664b-3p	MIMAT0022272	UUCAUUUGCCUCCCAGCCUACA	77.6726	77.0623	51.1051	85.0011
hsa-miR-147a	MIMAT0000251	GUGUGUGGAAAUGCUUCUGC	68.1227	62.3903	1.12855	84.932
hsa-miR-5700	MIMAT0022493	UAAUGCAUUAAAUUAUUGAAGG	88.4948	29.1287	35.9876	84.884
hsa-miR-575	MIMAT0003240	GAGCCAGUUGGACAGGAGC	78.0631	69.1452	42.8287	84.683
hsa-miR-10b-3p	MIMAT0004556	ACAGAUUCGAUUCUAGGGGAAU	82.5256	33.8346	35.9876	84.3706
hsa-miR-4306	MIMAT0016858	UGGAGAGAAAGGCAGUA	41.9696	70.4498	19.6732	84.2459
hsa-miR-1914-5p	MIMAT0007889	CCCUGUGCCCGGCCCACUUCUG	66.1616	74.3875	0.892945	84.195
hsa-miR-3659	MIMAT0018080	UGAGUGUUGUCUACGAGGGCA	76.7961	75.2605	35.9876	84.1475
hsa-miR-4653-3p	MIMAT0019719	UGGAGUUAAGGGUUGCUUGGAGA	77.6233	65.2481	43.8734	84.1198
hsa-miR-5691	MIMAT0022483	UUGCUCUGAGCUCCGAGAAAGC	74.7132	77.9226	0.892945	84.1012
hsa-miR-3200-3p	MIMAT0015085	CACCUUGCGCUACUCAGGUCUG	69.9042	47.3368	56.1856	83.9461
hsa-miR-548at-3p	MIMAT0022278	CAAAACCGCAGUAACUUUUGU	85.2938	37.7551	35.9876	83.8818
hsa-miR-4768-3p	MIMAT0019921	CCAGGAGAUCCAGAGAGAAU	61.9967	61.8114	1.12855	83.8394
hsa-miR-4297	MIMAT0016846	UGCCUUCCUGUCUGUG	48.9874	73.5741	42.8287	83.8031
hsa-miR-3912	MIMAT0018186	UAACGCAUAAUAUGGACAUGU	84.612	86.077	1.31269e-05	83.6956
hsa-miR-620	MIMAT0003289	AUGGAGAUAGAUAUAGAAAU	86.9432	55.0499	15.4799	83.6924
hsa-miR-4644	MIMAT0019704	UGGAGAGAGAAAAGAGACAGAAG	37.1672	70.4498	19.6732	83.6702
hsa-miR-574-5p	MIMAT0004795	UGAGUGUGUGUGUGUGAGUGUGU	75.4623	75.2605	35.9876	83.6079
hsa-miR-4652-3p	MIMAT0019717	GUUCUGUUAACCCAUCCCCUCA	84.0844	60.5743	63.3044	83.5577
hsa-miR-516b-5p	MIMAT0002859	AUCUGGAGGUAAGAAGCACUUU	37.3547	59.5993	19.6732	83.5322
hsa-miR-326	MIMAT0000756	CCUCUGGGCCCUUCCUCCAG	49.2829	63.7861	35.9876	83.4619
hsa-miR-502-5p	MIMAT0002873	AUCCUUGCUAUCUGGGUGCUA	68.6668	44.1653	15.4799	83.3991
hsa-miR-4766-3p	MIMAT0019918	AUAGCAAUUGCUCUUUUGGAA	88.6881	74.509	42.8287	83.3672
hsa-miR-544b	MIMAT0015004	ACCUGAGGUUGUGCAUUUCUAA	77.8821	76.6979	35.9876	83.3183
hsa-miR-5695	MIMAT0022488	ACUCCAAGAAGAAUCUAGACAG	67.303	58.7965	35.9876	83.2741
hsa-miR-30c-1-3p	MIMAT0004674	CUGGGAGAGGGUUGUUUACUCC	63.8864	59.336	1.12855	83.2647
hsa-miR-642a-5p	MIMAT0003312	GUCCCUCUCCAAAUGUGUCUUG	31.8086	55.7507	25.9358	83.1568
hsa-miR-2681-5p	MIMAT0013515	GUUUUACCACCUCCAGGAGACU	77.8319	92.5909	63.3044	83.0932
hsa-miR-6073	MIMAT0023698	GGUAGUGAGUUAUCAGCUAC	63.2662	78.2653	42.8287	83.0267
hsa-miR-4723-3p	MIMAT0019839	CCCUCUCUGGCUCCUCCCCAAA	80.0487	54.4286	51.1051	82.9817
hsa-miR-568	MIMAT0003232	AUGUAUAAAUGUAUACACAC	89.1529	63.3477	43.8734	82.7062
hsa-miR-3158-3p	MIMAT0015032	AAGGGCUUCCUCUCUGCAGGAC	50.0247	59.5237	1.12855	82.5802
hsa-miR-630	MIMAT0003299	AGUAUUCUGUACCAGGGAAGGU	63.9112	90.801	42.8287	82.4054
hsa-miR-4761-3p	MIMAT0019909	GAGGGCAUGCGCACUUUGUCC	67.2903	53.9096	0.892945	82.2848
hsa-miR-99a-3p	MIMAT0004511	CAAGCUCGCUUCUAUGGGUCUG	79.999	33.7427	0.892945	82.2762
hsa-miR-576-3p	MIMAT0004796	AAGAUGUGGAAAAAUUGGAAUC	82.8294	77.522	35.9876	82.1125
hsa-miR-1270	MIMAT0005924	CUGGAGAUAUGGAAGAGCUGUGU	77.9345	55.0499	15.4799	82.0229
hsa-miR-1224-3p	MIMAT0005459	CCCCACCUCCUCUCUCCUCAG	78.0092	43.0001	35.9876	81.9684
hsa-miR-9-3p	MIMAT0000442	AUAAAGCUAGAUAACCGAAAGU	77.6966	42.4103	35.9876	81.9423
hsa-miR-544a	MIMAT0003164	AUUCUGCAUUUUUAGCAAGUUC	56.3813	46.5854	35.9876	81.8383
hsa-miR-433	MIMAT0001627	AUCAUGAUGGGCUCCUCGGUGU	75.5199	27.904	56.1856	81.7555
hsa-miR-4703-3p	MIMAT0019802	UGUAGUUGUAUUGUAUUGCCAC	85.2505	56.4623	6.35566	81.7292
hsa-miR-93-5p	MIMAT0000093	CAAAGUGCUGUUCGUGCAGGUAG	77.5448	28.4266	15.4799	81.5737
hsa-miR-3167	MIMAT0015042	AGGAUUUCAGAAAUACUGGUGU	62.6207	35.3346	15.4799	81.567
hsa-miR-4672	MIMAT0019754	UUACACAGCUGGACAGAGGCA	40.7984	56.1976	8.65467	81.3627
hsa-miR-3164	MIMAT0015038	UGUGACUUUAAGGGAAAUGGCG	74.5242	57.2329	42.8287	81.2492
hsa-miR-451b	MIMAT0019840	UAGCAAGAGAACCAUUACCAUU	87.7397	31.5028	35.9876	81.0833
hsa-miR-99b-3p	MIMAT0004678	CAAGCUCGUGUCUGUGGGUCCG	79.999	33.7427	0.892945	80.9684
hsa-miR-4801	MIMAT0019980	UACACAAGAAAACCAAGGCUCA	64.3703	67.6859	35.9876	80.7393
hsa-miR-3074-5p	MIMAT0019208	GUUCCUGCUGAACUGAGCCAG	80.8926	44.1653	15.4799	80.7376
hsa-miR-548at-5p	MIMAT0022277	AAAAGUUAUUGCGGUUUUGGCU	77.1664	37.7865	35.9876	80.6979
hsa-miR-4309	MIMAT0016859	CUGGAGUCUAGGAUUCCA	91.3469	89.9478	35.9876	80.6295
hsa-miR-493-3p	MIMAT0003161	UGAAGGUCUACUGUGUGCCAGG	34.4813	63.3169	1.12855	80.5882
hsa-miR-3191-5p	MIMAT0022732	CUCUCUGGCCGUCUACCUUCCA	54.8129	52.8816	8.65467	80.5517
hsa-miR-1276	MIMAT0005930	UAAAGAGCCCUGUGGAGACA	89.9459	32.4068	19.6732	80.5471
hsa-miR-4802-3p	MIMAT0019982	UACAUGGAUGGAAACCUUCAAGC	74.8986	84.0005	15.4799	80.4447
hsa-miR-30c-2-3p	MIMAT0004550	CUGGGAGAAGGCUGUUUACUCU	63.8864	59.336	1.12855	80.2159
hsa-miR-216a-5p	MIMAT0000273	UAAUCUCAGCUGGCAACUGUGA	84.5409	44.8664	35.9876	80.2148
hsa-miR-583	MIMAT0003248	CAAAGAGGAAGGUCCCAUUAC	88.4511	32.4068	19.6732	80.1502
hsa-miR-4710	MIMAT0019815	GGGUGAGGGCAGGUGGUU	19.912	76.9214	1.12855	80.0342
hsa-miR-545-3p	MIMAT0003165	UCAGCAAACAUUUAUUGUGUGC	87.8863	24.8671	56.1856	79.8346
hsa-miR-3120-5p	MIMAT0019198	CCUGUCUGUGCCUGCUGUACA	58.7105	50.3539	6.35566	79.6759
hsa-miR-4651	MIMAT0019715	CGGGGUGGGUGAGGUCGGGC	76.0884	38.12	42.8287	79.5465
hsa-miR-608	MIMAT0003276	AGGGGUGGUGUUGGGACAGCUCCGU	73.1274	38.12	42.8287	79.4631
hsa-miR-148b-5p	MIMAT0004699	AAGUUCUGUUAUACACUCAGGC	87.7815	60.0036	42.8287	79.4107
hsa-miR-4531	MIMAT0019070	AUGGAGAAGGCUUCUGA	86.717	55.0499	15.4799	79.383
hsa-miR-4459	MIMAT0018981	CCAGGAGGCGGAGGAGGUGGAG	57.4319	25.7898	0.892945	79.1312
hsa-let-7f-2-3p	MIMAT0004487	CUAUACAGUCUACUGUCUUUCC	83.1839	86.1215	42.8287	79.0938
hsa-miR-4741	MIMAT0019871	CGGGCUGUCCGGAGGGGUCGGCU	70.8969	34.3248	35.9876	79.076
hsa-miR-186-3p	MIMAT0004612	GCCCAAAGGUGAAUUUUUUGGG	80.5818	43.2844	49.9596	78.9955
hsa-miR-5100	MIMAT0022259	UUCAGAUCCCAGCGGUGCCUCU	74.394	35.6526	35.9876	78.9829
hsa-miR-6716-5p	MIMAT0025844	UGGGAAUGGGGGUAAGGGCC	79.4134	56.2974	1.12855	78.7405
hsa-miR-6515-3p	MIMAT0025487	UCUCUUCAUCUACCCCCCAG	50.0006	46.5813	15.4799	78.6769
hsa-miR-759	MIMAT0010497	GCAGAGUGCAAACAAUUUUGAC	69.433	66.43	42.8287	78.565
hsa-miR-1976	MIMAT0009451	CCUCCUGCCCUCCUUGCUGU	53.503	67.7364	24.206	78.5604
hsa-miR-921	MIMAT0004971	CUAGUGAGGGACAGAACCAGGAUUC	72.1592	45.5565	56.1856	78.4415
hsa-miR-155-5p	MIMAT0000646	UUAAUGCUAAUCGUGAUAGGGGU	88.2638	28.6357	2.3763	78.37
hsa-miR-4659a-5p	MIMAT0019726	CUGCCAUGUCUAAGAAGAAAAC	71.4219	49.0682	35.9876	78.1843
hsa-miR-532-5p	MIMAT0002888	CAUGCCUUGAGUGUAGGACCGU	52.2363	81.574	63.9441	78.0271
hsa-miR-877-5p	MIMAT0004949	GUAGAGGAGAUGGCGCAGGG	59.4539	19.9351	6.35566	77.9284
hsa-miR-93-3p	MIMAT0004509	ACUGCUGAGCUAGCACUUCCCG	55.0359	55.224	1.31269e-05	77.8309
hsa-miR-199b-5p	MIMAT0000263	CCCAGUGUUUAGACUAUCUGUUC	55.8874	26.4986	56.1856	77.8185
hsa-miR-4324	MIMAT0016876	CCCUGAGACCCUAACCUUAA	80.8423	76.6979	35.9876	77.7059
hsa-miR-3194-5p	MIMAT0015078	GGCCAGCCACCAGGAGGGCUG	56.101	42.8442	56.1856	77.7022
hsa-miR-4536-5p	MIMAT0019078	UGUGGUAGAUAUAUGCACGAU	78.0996	69.3433	15.4799	77.6486
hsa-miR-1252	MIMAT0005944	AGAAGGAAAUUGAAUUCAUUUA	77.4662	48.8218	49.0815	77.2095
hsa-miR-548h-3p	MIMAT0022723	CAAAAACCGCAAUUACUUUUGCA	94.4843	33.386	42.8287	77.1978
hsa-miR-548z	MIMAT0018446	CAAAAACCGCAAUUACUUUUGCA	94.4843	33.386	42.8287	77.1978
hsa-miR-1470	MIMAT0007348	GCCCUCCGCCCGUGCACCCCG	48.8236	39.3383	6.35566	77.0493
hsa-miR-4280	MIMAT0016911	GAGUGUAGUUCUGAGCAGAGC	77.1213	41.7153	56.1856	76.8326
hsa-miR-1304-5p	MIMAT0005892	UUUGAGGCUACAGUGAGAUGUG	83.565	51.4555	35.9876	76.7344
hsa-miR-199a-5p	MIMAT0000231	CCCAGUGUUCAGACUACCUGUUC	55.8874	26.4986	56.1856	76.7339
hsa-miR-1277-3p	MIMAT0005933	UACGUAGAUAUAUAUGUAUUUU	90.9141	92.7646	1.12855	76.6007
hsa-miR-3677-3p	MIMAT0018101	CUCGUGGGCUCUGGCCACGGCC	78.338	79.6254	0.892945	76.4142
hsa-miR-4516	MIMAT0019053	GGGAGAAGGGUCGGGGC	66.3818	48.8743	35.9876	76.2481
hsa-miR-4433-3p	MIMAT0018949	ACAGGAGUGGGGGUGGGACAU	60.7597	25.7898	0.892945	76.2347
hsa-miR-342-5p	MIMAT0004694	AGGGGUGCUAUCUGUGAUUGA	75.8233	38.12	42.8287	76.1392
hsa-miR-621	MIMAT0003290	GGCUAGCAACAGCGCUUACCU	91.4363	34.854	0.892945	75.9878
hsa-miR-1236-3p	MIMAT0005591	CCUCUUCCCCUUGUCUCUCCAG	49.294	46.5813	15.4799	75.9602
hsa-miR-3675-3p	MIMAT0018099	CAUCUCUAAGGAACUCCCCCAA	90.1367	54.8575	35.9876	75.9576
hsa-miR-3911	MIMAT0018185	UGUGUGGAUCCUGGAGGAGGCA	77.383	32.1465	0.202535	75.8576
hsa-miR-5703	MIMAT0022496	AGGAGAAGUCGGGAAGGU	66.94	48.8743	35.9876	75.7624
hsa-miR-6502-5p	MIMAT0025460	AGCUCUAGAAAGAUUGUUGACC	81.4188	56.0879	0.892945	75.7232
hsa-miR-4781-5p	MIMAT0019942	UAGCGGGGAUUCCAAUAUUGG	81.8548	83.2927	0.892945	75.6403
hsa-miR-3656	MIMAT0018076	GGCGGGUGCGGGGGUGG	80.085	87.1957	0.892945	75.4648
hsa-miR-24-3p	MIMAT0000080	UGGCUCAGUUCAGCAGGAACAG	79.6807	18.3993	1.31269e-05	75.4647
hsa-miR-4654	MIMAT0019720	UGUGGGAUCUGGAGGCAUCUGG	62.4159	26.8603	0.892945	75.3686
hsa-miR-5590-5p	MIMAT0022299	UUGCCAUACAUAGACUUUAUU	71.6664	49.0682	35.9876	75.3232
hsa-miR-345-3p	MIMAT0022698	GCCCUGAACGAGGGGUCUGGAG	67.1311	22.7351	14.638	75.2469
hsa-miR-340-5p	MIMAT0004692	UUAUAAAGCAAUGAGACUGAUU	70.3712	59.9603	43.8734	75.1983
hsa-miR-4712-3p	MIMAT0019819	AAUGAGAGACCUGUACUGUAU	90.5975	36.4814	56.1856	75.0038
hsa-miR-580	MIMAT0003245	UUGAGAAUGAUGAAUCAUUAGG	89.4853	53.8037	35.9876	74.9986
hsa-miR-520f	MIMAT0002830	AAGUGCUUCCUUUUAGAGGGUU	49.5648	49.8894	42.8287	74.9299
hsa-miR-4278	MIMAT0016910	CUAGGGGGUUUGCCCUUG	88.315	72.0326	0.892945	74.8623
hsa-miR-197-3p	MIMAT0000227	UUCACCACCUUCUCCACCCAGC	38.7762	44.3048	35.9876	74.8614
hsa-miR-299-5p	MIMAT0002890	UGGUUUACCGUCCCACAUACAU	58.1723	72.1625	0.892945	74.8283
hsa-miR-4474-3p	MIMAT0019001	UUGUGGCUGGUCAUGAGGCUAA	77.0124	25.2577	0.699822	74.6881
hsa-miR-4772-5p	MIMAT0019926	UGAUCAGGCAAAAUUGCAGACU	63.0011	66.3373	1.12855	74.5921
hsa-miR-4659b-5p	MIMAT0019733	UUGCCAUGUCUAAGAAGAA	78.5552	49.0682	35.9876	74.5884
hsa-miR-4716-3p	MIMAT0019827	AAGGGGGAAGGAAACAUGGAGA	77.0421	26.6256	15.8591	74.4782
hsa-miR-2113	MIMAT0009206	AUUUGUGCUUGGCUCUGUCAC	66.6166	26.1754	15.4799	74.4669
hsa-miR-939-5p	MIMAT0004982	UGGGGAGCUGAGGCUCUGGGGGUG	50.6051	40.1435	35.9876	74.4478
hsa-miR-876-5p	MIMAT0004924	UGGAUUUCUUUGUGAAUCACCA	62.6207	35.3346	15.4799	74.3321
hsa-miR-3918	MIMAT0018192	ACAGGGCCGCAGAUGGAGACU	65.7224	33.7377	0.892945	74.1247
hsa-miR-4700-3p	MIMAT0019797	CACAGGACUGACUCCUCACCCCAGUG	49.118	48.756	35.9876	74.0946
hsa-miR-4279	MIMAT0016909	CUCUCCUCCCGGCUUC	18.1156	58.209	19.6732	74.0637
hsa-miR-4664-5p	MIMAT0019737	UGGGGUGCCCACUCCGCAAGUU	75.1441	38.12	42.8287	73.946
hsa-miR-106b-5p	MIMAT0000680	UAAAGUGCUGACAGUGCAGAU	77.515	28.4266	15.4799	73.9132
hsa-miR-4315	MIMAT0016866	CCGCUUUCUGAGCUGGAC	53.5432	92.2133	1.12855	73.4968
hsa-miR-934	MIMAT0004977	UGUCUACUACUGGAGACACUGG	59.9239	28.3675	0.892945	73.3828
hsa-miR-1183	MIMAT0005828	CACUGUAGGUGAUGGUGAGAGUGGGCA	59.2948	36.8643	35.9876	73.3716
hsa-miR-455-3p	MIMAT0004784	GCAGUCCAUGGGCAUAUACAC	48.8381	79.0854	1.12855	73.3358
hsa-miR-4758-5p	MIMAT0019903	GUGAGUGGGAGCCGGUGGGGCUG	66.7889	18.1683	0.892945	73.276
hsa-miR-1204	MIMAT0005868	UCGUGGCCUGGUCUCCAUUAU	81.0801	87.3931	6.35566	73.1274
hsa-miR-1247-3p	MIMAT0022721	CCCCGGGAACGUCGAGACUGGAGC	47.2183	89.8626	0.892945	72.818
hsa-miR-3149	MIMAT0015022	UUUGUAUGGAUAUGUGUGUGUAU	90.3708	21.1098	43.8734	72.7698
hsa-miR-3678-3p	MIMAT0018103	CUGCAGAGUUUGUACGGACCGG	45.5474	62.0644	42.8287	72.6692
hsa-miR-328	MIMAT0000752	CUGGCCCUCUCUGCCCUUCCGU	82.5884	36.4547	0.892945	72.6264
hsa-miR-3124-3p	MIMAT0019200	ACUUUCCUCACUCCCGUGAAGU	57.8744	82.0986	35.9876	72.5878
hsa-miR-4532	MIMAT0019071	CCCCGGGGAGCCCGGCG	49.5943	89.8626	0.892945	72.3814
hsa-miR-4729	MIMAT0019851	UCAUUUAUCUGUUGGGAAGCUA	77.6809	32.1882	14.9742	72.3663
hsa-miR-6509-5p	MIMAT0025474	AUUAGGUAGUGGCAGUGGAAC	80.4663	74.1195	35.9876	72.2499
hsa-miR-16-2-3p	MIMAT0004518	CCAAUAUUACUGUGCUGCUUUA	65.4305	61.6652	56.1856	72.089
hsa-miR-873-5p	MIMAT0004953	GCAGGAACUUGUGAGUCUCCU	76.0857	31.4926	35.9876	72.0586
hsa-miR-762	MIMAT0010313	GGGGCUGGGGCCGGGGCCGAGC	71.9045	34.3248	35.9876	71.9578
hsa-miR-4656	MIMAT0019723	UGGGCUGAGGGCAGGAGGCCUGU	70.8969	34.3248	35.9876	71.9071
hsa-miR-744-3p	MIMAT0004946	CUGUUGCCACUAACCUCAACCU	72.3996	55.0605	35.9876	71.7271
hsa-miR-539-5p	MIMAT0003163	GGAGAAAUUAUCCUUGGUGUGU	87.3092	91.9784	56.1856	71.6479
hsa-miR-466	MIMAT0015002	AUACACAUACACGCAACACACAU	40.507	37.1596	6.35566	71.5656
hsa-miR-17-5p	MIMAT0000070	CAAAGUGCUUACAGUGCAGGUAG	77.5448	28.4266	15.4799	71.5366
hsa-miR-138-2-3p	MIMAT0004596	GCUAUUUCACGACACCAGGGUU	81.2151	69.4879	63.3044	71.5346
hsa-miR-936	MIMAT0004979	ACAGUAGAGGGAGGAAUCGCAG	56.1446	20.6048	35.9876	71.4116
hsa-miR-1224-5p	MIMAT0005458	GUGAGGACUCGGGAGGUGG	85.69	55.0499	35.9876	71.3452
hsa-miR-3668	MIMAT0018091	AAUGUAGAGAUUGAUCAAAAU	54.7519	45.8544	49.9596	71.3249
hsa-miR-4661-5p	MIMAT0019729	AACUAGCUCUGUGGAUCCUGAC	90.2613	49.9381	42.8287	71.3111
hsa-miR-3689c	MIMAT0019007	CUGGGAGGUGUGAUAUUGUGGU	63.8864	23.2338	0.892945	71.2756
hsa-miR-3689b-3p	MIMAT0018181	CUGGGAGGUGUGAUAUUGUGGU	63.8864	23.2338	0.892945	71.2756
hsa-miR-4789-5p	MIMAT0019959	GUAUACACCUGAUAUGUGUAUG	83.1839	86.1215	35.9876	71.2411
hsa-miR-3667-3p	MIMAT0018090	ACCUUCCUCUCCAUGGGUCUUU	50.1722	54.8066	1.12855	71.2323
hsa-miR-5010-5p	MIMAT0021043	AGGGGGAUGGCAGAGCAAAAUU	73.1661	32.6492	49.9596	71.216
hsa-miR-4723-5p	MIMAT0019838	UGGGGGAGCCAUGAGAUAAGAGCA	69.4421	32.6492	49.9596	71.1512
hsa-miR-29b-2-5p	MIMAT0004515	CUGGUUUCACAUGGUGGCUUAG	85.1512	55.3856	15.4799	71.0334
hsa-miR-4525	MIMAT0019064	GGGGGGAUGUGCAUGCUGGUU	76.4469	32.6492	49.9596	70.9957
hsa-miR-3606-5p	MIMAT0017983	UUAGUGAAGGCUAUUUUAAUU	65.9438	45.5565	63.3044	70.7945
hsa-miR-4498	MIMAT0019033	UGGGCUGGCAGGGCAAGUGCUG	71.9045	34.3248	35.9876	70.5986
hsa-miR-5698	MIMAT0022491	UGGGGGAGUGCAGUGAUUGUGG	73.1661	32.6492	49.9596	70.5603
hsa-miR-5687	MIMAT0022478	UUAGAACGUUUUAGGGUCAAAU	54.9117	41.1648	0.892945	70.4614
hsa-miR-34a-3p	MIMAT0004557	CAAUCAGCAAGUAUACUGCCCU	64.8435	14.5957	0.892945	70.4473
hsa-miR-5001-5p	MIMAT0021021	AGGGCUGGACUCAGCGGCGGAGCU	66.6376	34.3248	35.9876	70.4282
hsa-miR-199a-3p	MIMAT0000232	ACAGUAGUCUGCACAUUGGUUA	56.1446	20.6048	35.9876	70.3996
hsa-miR-199b-3p	MIMAT0004563	ACAGUAGUCUGCACAUUGGUUA	56.1446	20.6048	35.9876	70.3996
hsa-miR-4492	MIMAT0019027	GGGGCUGGGCGCGCGCC	71.4619	34.3248	35.9876	70.3964
hsa-miR-4685-5p	MIMAT0019771	CCCAGGGCUUGGAGUGGGGCAAGGUU	54.4064	32.2765	5.91144	70.3873
hsa-miR-125a-5p	MIMAT0000443	UCCCUGAGACCCUUUAACCUGUGA	64.3116	22.7351	14.638	70.3514
hsa-miR-3692-5p	MIMAT0018121	CCUGCUGGUCAGGAGUGGAUACUG	43.4511	19.7555	14.638	70.3408
hsa-miR-4434	MIMAT0018950	AGGAGAAGUAAAGUAGAA	66.94	48.8743	35.9876	70.2681
hsa-miR-3129-5p	MIMAT0014992	GCAGUAGUGUAGAGAUUGGUUU	56.1446	20.6048	35.9876	70.259
hsa-miR-4536-3p	MIMAT0020959	UCGUGCAUAUAUCUACCACAU	51.3227	77.6992	0.892945	70.0678
hsa-miR-550b-3p	MIMAT0018445	UCUUACUCCCUCAGGCACUG	45.2582	35.1819	35.9876	69.9687
hsa-miR-103b	MIMAT0007402	UCAUAGCCCUGUACAAUGCUGCU	83.7994	19.9924	1.31269e-05	69.8762
hsa-miR-181a-2-3p	MIMAT0004558	ACCACUGACCGUUGACUGUACC	32.0559	23.7802	36.8224	69.8395
hsa-miR-4784	MIMAT0019948	UGAGGAGAUGCUGGGACUGA	85.15	36.4939	15.4799	69.8185
hsa-miR-106a-5p	MIMAT0000103	AAAAGUGCUUACAGUGCAGGUAG	77.5448	28.4266	15.4799	69.7696
hsa-miR-149-3p	MIMAT0004609	AGGGAGGGACGGGGGCUGUGC	57.2859	40.222	35.9876	69.7283
hsa-miR-4648	MIMAT0019710	UGUGGGACUGCAAAUGGGAG	63.594	26.8603	0.892945	69.6334
hsa-miR-3978	MIMAT0019363	GUGGAAAGCAUGCAUCCAGGGUGU	48.3578	29.0012	35.9876	69.6306
hsa-miR-6129	MIMAT0024613	UGAGGGAGUUGGGUGUAUA	60.0778	28.8473	0.892945	69.5372
hsa-miR-4722-3p	MIMAT0019837	ACCUGCCAGCACCUCCCUGCAG	36.339	37.9379	15.4799	69.4293
hsa-miR-2467-3p	MIMAT0019953	AGCAGAGGCAGAGAGGCUCAGG	59.8777	31.7791	35.9876	69.3563
hsa-miR-6511a-3p	MIMAT0025479	CCUCACCAUCCCUUCUGCCUGC	32.9955	54.5251	42.8287	69.3046
hsa-miR-3621	MIMAT0018002	CGCGGGUCGGGGUCUGCAGG	77.7259	87.1957	0.892945	69.2902
hsa-miR-4452	MIMAT0018974	UUGAAUUCUUGGCCUUAAGUGAU	80.21	21.678	0.892945	69.1362
hsa-miR-4301	MIMAT0016850	UCCCACUACUUCACUUGUGA	25.3754	62.5	8.65467	69.1337
hsa-miR-526b-3p	MIMAT0002836	GAAAGUGCUUCCUUUUAGAGGC	77.5189	28.4266	15.4799	69.0925
hsa-miR-20b-3p	MIMAT0004752	ACUGUAGUAUGGGCACUUCCAG	62.6812	57.9936	42.8287	69.0872
hsa-miR-6511b-3p	MIMAT0025848	CCUCACCACCCCUUCUGCCUGCA	31.5936	54.5251	42.8287	69.0814
hsa-miR-3150b-3p	MIMAT0018194	UGAGGAGAUCGUCGAGGUUGG	84.8631	36.4939	15.4799	68.8011
hsa-miR-4446-3p	MIMAT0018965	CAGGGCUGGCAGUGACAUGGGU	50.0247	59.5237	0.892945	68.5215
hsa-let-7i-5p	MIMAT0000415	UGAGGUAGUAGUUUGUGCUGUU	48.7447	74.4722	42.8287	68.4755
hsa-miR-5186	MIMAT0021116	AGAGAUUGGUAGAAAUCAGGU	80.2642	51.306	15.4799	68.4527
hsa-miR-4675	MIMAT0019757	GGGGCUGUGAUUGACCAGCAGG	71.9045	34.3248	35.9876	68.441
hsa-miR-4769-5p	MIMAT0019922	GGUGGGAUGGAGAGAAGGUAUGAG	60.3998	26.8603	0.892945	68.325
hsa-miR-1909-5p	MIMAT0007882	UGAGUGCCGGUGCCUGCCCUG	64.3242	38.3341	0.892945	68.2203
hsa-miR-5006-5p	MIMAT0021033	UUGCCAGGGCAGGAGGUGGAA	53.9932	21.7926	56.1856	68.1413
hsa-miR-5001-3p	MIMAT0021022	UUCUGCCUCUGUCCAGGUCCUU	21.0637	23.0723	35.9876	68.0685
hsa-miR-628-5p	MIMAT0004809	AUGCUGACAUAUUUACUAGAGG	56.5443	45.5248	0.892945	68.0209
hsa-miR-331-5p	MIMAT0004700	CUAGGUAUGGUCCCAGGGAUCC	64.3609	48.2583	1.12855	67.9998
hsa-miR-20a-5p	MIMAT0000075	UAAAGUGCUUAUAGUGCAGGUAG	77.5448	28.4266	15.4799	67.9863
hsa-miR-1343	MIMAT0019776	CUCCUGGGGCCCGCACUCUCGC	42.3822	19.402	35.9876	67.8504
hsa-miR-3925-3p	MIMAT0019228	ACUCCAGUUUUAGUUCUCUUG	69.1576	21.7978	0.892945	67.7112
hsa-miR-1273f	MIMAT0020601	GGAGAUGGAGGUUGCAGUG	23.5208	70.8147	42.8287	67.4822
hsa-miR-20b-5p	MIMAT0001413	CAAAGUGCUCAUAGUGCAGGUAG	77.5448	28.4266	15.4799	67.4447
hsa-miR-766-3p	MIMAT0003888	ACUCCAGCCCCACAGCCUCAGC	68.5307	21.7978	0.892945	67.4276
hsa-miR-1272	MIMAT0005925	GAUGAUGAUGGCAGCAAAUUCUGAAA	78.8893	38.0551	59.155	67.4025
hsa-miR-3137	MIMAT0015005	UCUGUAGCCUGGGAGCAAUGGGGU	59.4412	19.4069	35.9876	67.3986
hsa-miR-4792	MIMAT0019964	CGGUGAGCGCUCGCUGGC	19.912	34.1294	0.892945	67.3841
hsa-miR-3618	MIMAT0017998	UGUCUACAUUAAUGAAAAGAGC	59.9239	28.3675	0.892945	67.1519
hsa-miR-5003-3p	MIMAT0021026	UACUUUUCUAGGUUGUUGGGG	79.7462	46.0192	38.8343	66.9232
hsa-miR-33b-5p	MIMAT0003301	GUGCAUUGCUGUUGCAUUGC	86.1652	23.0222	35.9876	66.5597
hsa-let-7e-5p	MIMAT0000066	UGAGGUAGGAGGUUGUAUAGUU	48.7447	74.4722	42.8287	66.452
hsa-miR-4667-3p	MIMAT0019744	UCCCUCCUUCUGUCCCCACAG	48.8236	39.3383	6.35566	66.4384
hsa-miR-3940-5p	MIMAT0019229	GUGGGUUGGGGCGGGCUCUG	76.7422	9.52509	4.96021	66.3608
hsa-miR-1236-5p	MIMAT0022945	UGAGUGACAGGGGAAAUGGGGA	66.8239	23.2667	6.35566	66.2067
hsa-miR-4696	MIMAT0019790	UGCAAGACGGAUACUGUCAUCU	83.6983	8.6981	0.892945	66.1756
hsa-miR-4319	MIMAT0016870	UCCCUGAGCAAAGCCAC	79.8831	22.7351	14.638	65.816
hsa-miR-32-5p	MIMAT0000090	UAUUGCACAUUACUAAGUUGCA	29.452	47.043	41.2471	65.8129
hsa-miR-6127	MIMAT0024610	UGAGGGAGUGGGUGGGAGG	60.0778	28.8473	0.892945	65.792
hsa-miR-2114-5p	MIMAT0011156	UAGUCCCUUCCUUGAAGCGGUC	40.1856	28.8989	15.4799	65.7856
hsa-miR-98-5p	MIMAT0000096	UGAGGUAGUAAGUUGUAUUGUU	48.7447	74.4722	42.8287	65.7252
hsa-miR-539-3p	MIMAT0022705	AUCAUACAAGGACAAUUUCUUU	78.9868	48.5477	42.8287	65.6683
hsa-miR-3689a-3p	MIMAT0018118	CUGGGAGGUGUGAUAUCGUGGU	63.8864	23.2338	0.892945	65.5883
hsa-miR-6133	MIMAT0024617	UGAGGGAGGAGGUUGGGUA	60.0778	28.8473	0.892945	65.489
hsa-miR-27a-5p	MIMAT0004501	AGGGCUUAGCUGCUUGUGAGCA	43.4718	19.2464	35.9876	65.4785
hsa-miR-4473	MIMAT0019000	CUAGUGCUCUCCGUUACAAGUA	71.4066	21.8526	1.31269e-05	65.4561
hsa-miR-1302	MIMAT0005890	UUGGGACAUACUUAUGCUAAA	32.2759	56.056	1.12855	65.4274
hsa-let-7a-5p	MIMAT0000062	UGAGGUAGUAGGUUGUAUAGUU	48.7447	74.4722	42.8287	65.3682
hsa-miR-3529-3p	MIMAT0022741	AACAACAAAAUCACUAGUCUUCCA	69.4392	37.7019	29.1048	65.1551
hsa-let-7c	MI0000064	GCAUCCGGGUUGAGGUAGUAGGUUGUAUGGUUUAGAGUUACACCCUGGGAGUUAACUGUACAACCUUCUAGCUUUCCUUGGAGC	48.7447	74.4722	42.8287	64.9629
hsa-miR-4284	MIMAT0016915	GGGCUCACAUCACCCCAU	71.8746	18.3993	1.31269e-05	64.8778
hsa-miR-3674	MIMAT0018097	AUUGUAGAACCUAAGAUUGGCC	86.4032	41.8851	57.3682	64.7679
hsa-miR-33a-5p	MIMAT0000091	GUGCAUUGUAGUUGCAUUGCA	85.5783	23.0222	35.9876	64.7388
hsa-miR-5192	MIMAT0021123	AGGAGAGUGGAUUCCAGGUGGU	39.974	36.1312	15.4799	64.4619
hsa-miR-4742-5p	MIMAT0019872	UCAGGCAAAGGGAUAUUUACAGA	72.1181	41.0306	19.6732	64.4406
hsa-let-7f-5p	MIMAT0000067	UGAGGUAGUAGAUUGUAUAGUU	48.7447	74.4722	42.8287	64.1795
hsa-miR-548ag	MIMAT0018969	AAAGGUAAUUGUGGUUUCUGC	76.563	61.397	42.8287	64.1537
hsa-miR-4691-5p	MIMAT0019781	GUCCUCCAGGCCAUGAGCUGCGG	60.0339	24.7117	34.535	64.0874
hsa-let-7g-5p	MIMAT0000414	UGAGGUAGUAGUUUGUACAGUU	48.7447	74.4722	42.8287	63.9392
hsa-miR-4514	MIMAT0019051	ACAGGCAGGAUUGGGGAA	77.1243	15.744	15.4799	63.849
hsa-miR-5581-3p	MIMAT0022276	UUCCAUGCCUCCUAGAAGUUCC	66.366	12.1545	20.4083	63.5193
hsa-miR-5681a	MIMAT0022469	AGAAAGGGUGGCAAUACCUCUU	72.2385	6.06985	35.9876	63.4162
hsa-miR-30b-3p	MIMAT0004589	CUGGGAGGUGGAUGUUUACUUC	63.8864	23.2338	0.892945	63.3825
hsa-miR-3144-3p	MIMAT0015015	AUAUACCUGUUCGGUCUCUUUA	63.4802	48.0759	42.8287	63.2562
hsa-miR-513c-5p	MIMAT0005789	UUCUCAAGGAGGUGUCGUUUAU	69.2711	33.1478	35.9876	62.9679
hsa-miR-4728-5p	MIMAT0019849	UGGGAGGGGAGAGGCAGCAAGCA	50.5523	40.222	35.9876	62.9275
hsa-miR-421	MIMAT0003339	AUCAACAGACAUUAAUUGGGCGC	77.8499	36.772	43.8734	62.8876
hsa-miR-134	MIMAT0000447	UGUGACUGGUUGACCAGAGGGG	74.5242	23.1722	35.9876	62.8056
hsa-miR-363-3p	MIMAT0000707	AAUUGCACGGUAUCCAUCUGUA	29.452	47.043	41.2471	62.7775
hsa-miR-604	MIMAT0003272	AGGCUGCGGAAUUCAGGAC	75.996	38.5326	15.4799	62.7467
hsa-miR-4732-3p	MIMAT0019856	GCCCUGACCUGUCCUGUUCUG	69.6573	22.7351	14.638	62.6655
hsa-miR-642b-3p	MIMAT0018444	AGACACAUUUGGAGAGGGACCC	17.5673	18.8005	15.4799	62.5476
hsa-miR-4761-5p	MIMAT0019908	ACAAGGUGUGCAUGCCUGACC	71.6897	36.1861	35.9876	62.4931
hsa-miR-3132	MIMAT0014997	UGGGUAGAGAAGGAGCUCAGAGGA	56.5466	34.3441	24.0058	62.4422
hsa-miR-25-3p	MIMAT0000081	CAUUGCACUUGUCUCGGUCUGA	29.452	47.043	41.2471	62.3944
hsa-miR-3941	MIMAT0018357	UUACACACAACUGAGGAUCAUA	40.6651	60.8353	6.35566	62.3528
hsa-let-7d-5p	MIMAT0000065	AGAGGUAGUAGGUUGCAUAGUU	48.7447	74.4722	42.8287	62.2184
hsa-miR-4437	MIMAT0018953	UGGGCUCAGGGUACAAAGGUU	18.5946	37.1517	35.9876	62.1875
hsa-miR-4773	MIMAT0019928	CAGAACAGGAGCAUAGAAAGGC	57.132	45.4766	0.892945	62.1292
hsa-miR-3126-5p	MIMAT0014989	UGAGGGACAGAUGCCAGAAGCA	58.8399	28.8473	0.892945	62.102
hsa-miR-3175	MIMAT0015052	CGGGGAGAGAACGCAGUGACGU	57.2992	40.1435	35.9876	62.0947
hsa-miR-5191	MIMAT0021122	AGGAUAGGAAGAAUGAAGUGCU	53.9134	25.6834	35.9876	62.0934
hsa-miR-4423-5p	MIMAT0019232	AGUUGCCUUUUUGUUCCCAUGC	51.261	31.45	0.892945	62.0676
hsa-miR-367-3p	MIMAT0000719	AAUUGCACUUUAGCAAUGGUGA	29.452	47.043	41.2471	61.9584
hsa-miR-642a-3p	MIMAT0020924	AGACACAUUUGGAGAGGGAACC	17.5673	18.8005	15.4799	61.9166
hsa-miR-631	MIMAT0003300	AGACCUGGCCCAGACCUCAGC	86.5619	33.9449	0.892945	61.899
hsa-miR-3661	MIMAT0018082	UGACCUGGGACUCGGACAGCUG	84.9587	33.9449	0.892945	61.8822
hsa-let-7b-5p	MIMAT0000063	UGAGGUAGUAGGUUGUGUGGUU	48.7447	74.4722	42.8287	61.8353
hsa-miR-378a-5p	MIMAT0000731	CUCCUGACUCCAGGUCCUGUGU	80.1609	47.8349	0.892945	61.8089
hsa-miR-493-5p	MIMAT0002813	UUGUACAUGGUAGGCUUUCAUU	59.6354	8.07244	0.892945	61.615
hsa-miR-101-3p	MIMAT0000099	UACAGUACUGUGAUAACUGAA	58.1091	39.1755	49.9596	61.5219
hsa-miR-606	MIMAT0003274	AAACUACUGAAAAUCAAAGAU	62.9606	32.6082	6.35566	61.5022
hsa-miR-4731-5p	MIMAT0019853	UGCUGGGGGCCACAUGAGUGUG	70.3243	34.3248	0.699822	61.5014
hsa-miR-4658	MIMAT0019725	GUGAGUGUGGAUCCUGGAGGAAU	66.7889	18.1683	0.892945	61.4719
hsa-miR-519d	MIMAT0002853	CAAAGUGCCUCCCUUUAGAGUG	77.5189	28.4266	15.4799	61.1107
hsa-miR-514b-5p	MIMAT0015087	UUCUCAAGAGGGAGGCAAUCAU	69.2711	33.1478	35.9876	61.072
hsa-miR-3655	MIMAT0018075	GCUUGUCGCUGCGGUGUUGCU	69.6824	13.9443	0.892945	61.0664
hsa-miR-125b-5p	MIMAT0000423	UCCCUGAGACCCUAACUUGUGA	67.1311	22.7351	14.638	60.8594
hsa-miR-193b-5p	MIMAT0004767	CGGGGUUUUGAGGGCGAGAUGA	71.9075	22.5182	14.638	60.692
hsa-miR-148b-3p	MIMAT0000759	UCAGUGCAUCACAGAACUUUGU	56.0131	27.9061	35.9876	60.662
hsa-miR-148a-3p	MIMAT0000243	UCAGUGCACUACAGAACUUUGU	56.0131	27.9061	35.9876	60.5492
hsa-miR-483-3p	MIMAT0002173	UCACUCCUCUCCUCCCGUCUU	34.4017	26.4299	0.892945	60.5361
hsa-miR-4507	MIMAT0019044	CUGGGUUGGGCUGGGCUGGG	76.7422	9.52509	4.96021	60.5049
hsa-miR-5682	MIMAT0022470	GUAGCACCUUGCAGGAUAAGGU	58.8812	20.5194	35.9876	60.1685
hsa-miR-4685-3p	MIMAT0019772	UCUCCCUUCCUGCCCUGGCUAG	33.194	20.8479	15.4799	60.0693
hsa-miR-197-5p	MIMAT0022691	CGGGUAGAGAGGGCAGUGGGAGG	56.1267	34.3441	24.0058	59.9056
hsa-miR-505-3p	MIMAT0002876	CGUCAACACUUGCUGGUUUCCU	56.1672	14.6208	15.4799	59.7392
hsa-miR-5187-3p	MIMAT0021118	ACUGAAUCCUCUUUUCCUCAG	61.9523	20.6225	23.4476	59.6526
hsa-miR-624-3p	MIMAT0004807	CACAAGGUAUUGGUAUUACCU	70.9242	37.6952	1.12855	59.5317
hsa-miR-3936	MIMAT0018351	UAAGGGGUGUAUGGCAGAUGCA	80.2469	9.92585	35.9876	59.4924
hsa-miR-512-3p	MIMAT0002823	AAGUGCUGUCAUAGCUGAGGUC	49.5648	49.8894	35.9876	59.3515
hsa-miR-570-5p	MIMAT0022707	AAAGGUAAUUGCAGUUUUUCCC	75.7696	61.397	42.8287	59.3373
hsa-miR-548ai	MIMAT0018989	AAAGGUAAUUGCAGUUUUUCCC	75.7696	61.397	42.8287	59.3373
hsa-miR-3913-3p	MIMAT0019225	AGACAUCAAGAUCAGUCCCAAA	91.0756	24.8152	6.35566	59.1791
hsa-miR-431-5p	MIMAT0001625	UGUCUUGCAGGCCGUCAUGCA	37.3075	15.4188	15.4799	59.0265
hsa-miR-1322	MIMAT0005953	GAUGAUGCUGCUGAUGCUG	93.6331	7.57594	37.4492	58.8592
hsa-miR-1294	MIMAT0005884	UGUGAGGUUGGCAUUGUUGUCU	16.1261	34.1294	15.4799	58.8262
hsa-miR-1296	MIMAT0005794	UUAGGGCCCUGGCUCCAUCUCC	50.6169	27.3422	0.892945	58.7861
hsa-miR-4715-3p	MIMAT0019825	GUGCCACCUUAACUGCAGCCAAU	45.9498	26.4024	0.892945	58.771
hsa-miR-596	MIMAT0003264	AAGCCUGCCCGGCUCCUCGGG	49.7488	20.3042	0.892945	58.7381
hsa-miR-4793-5p	MIMAT0019965	ACAUCCUGCUCCACAGGGCAGAGG	54.8459	11.3994	15.4799	58.7179
hsa-miR-92a-3p	MIMAT0000092	UAUUGCACUUGUCCCGGCCUGU	29.452	47.043	41.2471	58.716
hsa-miR-6501-5p	MIMAT0025458	AGUUGCCAGGGCUGCCUUUGGU	51.261	59.4259	1.12855	58.6839
hsa-miR-4708-3p	MIMAT0019810	AGCAAGGCGGCAUCUCUCUGAU	45.0391	16.3981	35.9876	58.6135
hsa-miR-3118	MIMAT0014980	UGUGACUGCAUUAUGAAAAUUCU	74.3506	23.1722	35.9876	58.6012
hsa-miR-549a	MIMAT0003333	UGACAACUAUGGAUGAGCUCU	54.9711	17.8848	29.1048	58.4605
hsa-miR-877-3p	MIMAT0004950	UCCUCUUCUCCCUCCUCCCAG	57.2479	8.92426	14.638	58.1468
hsa-miR-100-3p	MIMAT0004512	CAAGCUUGUAUCUAUAGGUAUG	85.5815	9.39793	56.1856	58.121
hsa-miR-561-5p	MIMAT0022706	AUCAAGGAUCUUAAACUUUGCC	58.1716	32.8555	8.65467	58.0461
hsa-miR-4316	MIMAT0016867	GGUGAGGCUAGCUGGUG	18.3666	34.1294	15.4799	57.9739
hsa-miR-4687-3p	MIMAT0019775	UGGCUGUUGGAGGGGGCAGGC	41.0414	60.112	12.3037	57.9273
hsa-miR-4458	MIMAT0018980	AGAGGUAGGUGUGGAAGAA	57.5127	74.4722	42.8287	57.9081
hsa-miR-4540	MIMAT0019083	UUAGUCCUGCCUGUAGGUUUA	43.3501	23.0899	35.9876	57.6555
hsa-miR-1295b-3p	MIMAT0022294	AAUAGGCCACGGAUCUGGGCAA	62.465	17.4148	1.31269e-05	57.6551
hsa-miR-3064-3p	MIMAT0019865	UUGCCACACUGCAACACCUUACA	45.9498	26.4024	0.892945	57.3785
hsa-miR-3174	MIMAT0015051	UAGUGAGUUAGAGAUGCAGAGCC	64.7262	17.9184	6.35566	57.3292
hsa-miR-4671-3p	MIMAT0019753	UUAGUGCAUAGUCUUUGGUCU	71.1577	49.6681	1.31269e-05	57.1642
hsa-miR-526b-5p	MIMAT0002835	CUCUUGAGGGAAGCACUUUCUGU	45.4465	46.4721	14.9742	56.9281
hsa-miR-3907	MIMAT0018179	AGGUGCUCCAGGCUGGCUCACA	57.2261	26.0543	6.35566	56.8475
hsa-miR-5584-5p	MIMAT0022283	CAGGGAAAUGGGAAGAACUAGA	60.4721	4.44737	0.892945	56.7923
hsa-miR-1257	MIMAT0005908	AGUGAAUGAUGGGUUCUGACC	80.5925	50.5406	1.12855	56.783
hsa-miR-5196-3p	MIMAT0021129	UCAUCCUCGUCUCCCUCCCAG	56.7566	60.8799	1.12855	56.7701
hsa-miR-498	MIMAT0002824	UUUCAAGCCAGGGGGCGUUUUUC	85.4103	12.0573	56.1856	56.7483
hsa-miR-4510	MIMAT0019047	UGAGGGAGUAGGAUGUAUGGUU	58.8399	28.8473	0.892945	56.7403
hsa-miR-4252	MIMAT0016886	GGCCACUGAGUCAGCACCA	48.8014	27.2128	0.892945	56.739
hsa-miR-4524b-3p	MIMAT0022256	GAGACAGGUUCAUGCUGCUA	69.7751	16.6994	15.4799	56.7236
hsa-miR-4489	MIMAT0019023	UGGGGCUAGUGAUGCAGGACG	71.0513	31.8098	35.9876	56.6701
hsa-miR-5187-5p	MIMAT0021117	UGGGAUGAGGGAUUGAAGUGGA	53.9761	29.2619	0.892945	56.6603
hsa-miR-3692-3p	MIMAT0018122	GUUCCACACUGACACUGCAGAAGU	56.5752	39.595	42.8287	56.1428
hsa-miR-152	MIMAT0000438	UCAGUGCAUGACAGAACUUGG	62.7815	27.9061	35.9876	56.088
hsa-miR-6723-5p	MIMAT0025855	AUAGUCCGAGUAACGUCGGGGC	43.3437	23.0899	35.9876	56.0851
hsa-miR-3691-3p	MIMAT0019224	ACCAAGUCUGCGUCAUCCUCUC	75.9179	40.721	35.9876	56.0568
hsa-miR-3680-5p	MIMAT0018106	GACUCACUCACAGGAUUGUGCA	37.2899	15.1083	35.9876	55.9756
hsa-miR-1258	MIMAT0005909	AGUUAGGAUUAGGUCGUGGAA	44.303	57.4452	41.2471	55.8856
hsa-miR-4269	MIMAT0016897	GCAGGCACAGACAGCCCUGGC	76.5165	15.744	15.4799	55.8188
hsa-miR-4717-3p	MIMAT0019830	ACACAUGGGUGGCUGUGGCCU	50.1695	13.7152	0.892945	55.5491
hsa-miR-376c-3p	MIMAT0000720	AACAUAGAGGAAAUUCCACGU	89.7233	9.27941	14.638	55.5276
hsa-miR-3666	MIMAT0018088	CAGUGCAAGUGUAGAUGCCGA	86.8525	44.0294	42.8287	55.5207
hsa-miR-203b-3p	MIMAT0019814	UUGAACUGUUAAGAACCACUGGA	58.141	41.195	1.12855	55.4296
hsa-miR-27b-5p	MIMAT0004588	AGAGCUUAGCUGAUUGGUGAAC	52.235	16.041	35.9876	55.2651
hsa-miR-6715b-5p	MIMAT0025842	ACAGGCACGACUGGUUUGGCA	76.5165	15.744	15.4799	55.1019
hsa-miR-1238-5p	MIMAT0022947	GUGAGUGGGAGCCCCAGUGUGUG	66.7889	18.1683	0.892945	54.9982
hsa-miR-4298	MIMAT0016852	CUGGGACAGGAGGAGGAGGCAG	30.3439	56.056	1.12855	54.9386
hsa-miR-143-5p	MIMAT0004599	GGUGCAGUGCUGCAUCUCUGGU	29.252	29.8305	0.892945	54.8991
hsa-miR-513a-5p	MIMAT0002877	UUCACAGGGAGGUGUCAU	88.5334	12.6094	0.892945	54.8192
hsa-miR-4530	MIMAT0019069	CCCAGCAGGACGGGAGCG	58.4411	17.8461	56.1856	54.8007
hsa-miR-323a-5p	MIMAT0004696	AGGUGGUCCGUGGCGCGUUCGC	56.3029	30.0443	35.9876	54.6054
hsa-miR-1178-3p	MIMAT0005823	UUGCUCACUGUUCUUCCCUAG	60.6836	36.021	15.4799	54.4747
hsa-miR-603	MIMAT0003271	CACACACUGCAAUUACUUUUGC	39.8357	48.4499	1.12855	54.0439
hsa-miR-338-3p	MIMAT0000763	UCCAGCAUCAGUGAUUUUGUUG	55.1342	17.8461	56.1856	53.9627
hsa-miR-4293	MIMAT0016848	CAGCCUGACAGGAACAG	52.6918	20.3042	0.892945	53.9335
hsa-miR-3591-5p	MIMAT0019876	UUUAGUGUGAUAAUGGCGUUUGA	72.9148	43.3367	42.8287	53.8141
hsa-miR-6130	MIMAT0024614	UGAGGGAGUGGAUUGUAUG	60.0778	28.8473	0.892945	53.5765
hsa-miR-515-5p	MIMAT0002826	UUCUCCAAAAGAAAGCACUUUCUG	38.6794	28.5733	42.8287	53.4177
hsa-miR-1290	MIMAT0005880	UGGAUUUUUGGAUCAGGGA	65.597	35.3346	6.35566	53.3899
hsa-miR-4646-3p	MIMAT0019708	AUUGUCCCUCUCCCUUCCCAG	84.0002	14.9302	0.892945	53.2546
hsa-miR-1292-5p	MIMAT0005943	UGGGAACGGGUUCCGGCAGACGCUG	40.3249	24.4021	0.892945	53.2481
hsa-miR-5586-5p	MIMAT0022287	UAUCCAGCUUGUUACUAUAUGC	48.7293	11.9501	35.9876	53.1818
hsa-miR-4692	MIMAT0019783	UCAGGCAGUGUGGGUAUCAGAU	75.7026	15.744	15.4799	53.0786
hsa-miR-518f-3p	MIMAT0002842	GAAAGCGCUUCUCUUUAGAGG	47.3012	51.9476	0.892945	53.0101
hsa-miR-6071	MIMAT0023696	UUCUGCUGCCGGCCAAGGC	56.5914	8.79173	0.892945	52.8728
hsa-miR-4756-3p	MIMAT0019900	CCAGAGAUGGUUGCCUUCCUAU	55.2668	15.979	49.9596	52.8664
hsa-miR-4287	MIMAT0016917	UCUCCCUUGAGGGCACUUU	35.5687	20.8479	15.4799	52.8218
hsa-miR-3165	MIMAT0015039	AGGUGGAUGCAAUGUGACCUCA	49.9539	26.8603	0.892945	52.788
hsa-miR-3973	MIMAT0019358	ACAAAGUACAGCAUUAGCCUUAG	77.6781	8.88226	20.7385	52.6721
hsa-miR-3616-3p	MIMAT0017996	CGAGGGCAUUUCAUGAUGCAGGC	16.1307	44.389	0.892945	52.4729
hsa-miR-200c-3p	MIMAT0000617	UAAUACUGCCGGGUAAUGAUGGA	73.8971	30.1318	63.3044	52.4377
hsa-miR-3676-5p	MIMAT0022734	AGGAGAUCCUGGGUU	86.8538	23.155	6.35566	52.2863
hsa-miR-384	MIMAT0001075	AUUCCUAGAAAUUGUUCAUA	64.9316	49.4429	1.12855	52.269
hsa-miR-490-5p	MIMAT0004764	CCAUGGAUCUCCAGGUGGGU	80.9692	11.0559	0.892945	52.1943
hsa-miR-4500	MIMAT0019036	UGAGGUAGUAGUUUCUU	62.9314	74.4722	42.8287	52.1817
hsa-miR-518b	MIMAT0002844	CAAAGCGCUCCCCUUUAGAGGU	43.0489	51.9476	0.892945	52.0251
hsa-miR-488-5p	MIMAT0002804	CCCAGAUAAUGGCACUCUCAA	67.125	54.4865	42.8287	51.9771
hsa-miR-432-5p	MIMAT0002814	UCUUGGAGUAGGUCAUUGGGUGG	16.438	8.62281	0.892945	51.8914
hsa-miR-487a	MIMAT0002178	AAUCAUACAGGGACAUCCAGUU	67.2453	44.5925	1.12855	51.8907
hsa-miR-4683	MIMAT0019768	UGGAGAUCCAGUGCUCGCCCGAU	74.3543	23.155	6.35566	51.8891
hsa-miR-5193	MIMAT0021124	UCCUCCUCUACCUCAUCCCAGU	54.0974	21.1369	47.4607	51.8855
hsa-miR-34c-3p	MIMAT0004677	AAUCACUAACCACACGGCCAGG	65.4531	27.4225	0.892945	51.8185
hsa-miR-4764-5p	MIMAT0019914	UGGAUGUGGAAGGAGUUAUCU	72.6733	21.3779	0.892945	51.6391
hsa-miR-144-3p	MIMAT0000436	UACAGUAUAGAUGAUGUACU	61.9991	39.1755	49.9596	51.562
hsa-miR-597	MIMAT0003265	UGUGUCACUCGAUGACCACUGU	88.3004	16.6331	0.892945	51.5042
hsa-miR-92b-3p	MIMAT0003218	UAUUGCACUCGUCCCGGCCUCC	29.452	47.043	41.2471	51.4818
hsa-miR-629-5p	MIMAT0004810	UGGGUUUACGUUGGGAGAACU	58.3866	48.1126	1.12855	51.2481
hsa-miR-4266	MIMAT0016892	CUAGGAGGCCUUGGCC	88.839	19.9351	35.9876	51.1605
hsa-miR-4686	MIMAT0019773	UAUCUGCUGGGCUUUCUGGUGUU	75.1222	11.9816	0.892945	51.0837
hsa-miR-4471	MIMAT0018998	UGGGAACUUAGUAGAGGUUUAA	42.7325	24.4021	0.892945	51.0306
hsa-miR-496	MIMAT0002818	UGAGUAUUACAUGGCCAAUCUC	71.1199	18.1943	15.4799	50.9726
hsa-miR-4289	MIMAT0016920	GCAUUGUGCAGGGCUAUCA	65.4957	5.42941	0.892945	50.7943
hsa-miR-3159	MIMAT0015033	UAGGAUUACAAGUGUCGGCCAC	61.7426	28.9948	0.892945	50.7105
hsa-miR-27b-3p	MIMAT0000419	UUCACAGUGGCUAAGUUCUGC	86.5526	49.4893	1.12855	50.5953
hsa-miR-4419a	MIMAT0018931	UGAGGGAGGAGACUGCA	63.6764	28.8473	0.892945	50.5699
hsa-miR-1208	MIMAT0005873	UCACUGUUCAGACAGGCGGA	65.7112	14.4655	15.4799	50.4428
hsa-miR-3185	MIMAT0015065	AGAAGAAGGCGGUCGGUCUGCGG	57.618	16.9951	15.4799	50.1658
hsa-miR-485-3p	MIMAT0002176	GUCAUACACGGCUCUCCUCUCU	78.9868	48.5477	42.8287	50.1427
hsa-miR-518d-3p	MIMAT0002864	CAAAGCGCUUCCCUUUGGAGC	47.3012	51.9476	0.892945	50.0946
hsa-miR-876-3p	MIMAT0004925	UGGUGGUUUACAAAGUAAUUCA	56.3029	30.0443	35.9876	50.047
hsa-miR-383	MIMAT0000738	AGAUCAGAAGGUGAUUGUGGCU	63.0011	20.3469	15.4799	50.0397
hsa-miR-4641	MIMAT0019701	UGCCCAUGCCAUACUUUUGCCUCA	37.7363	27.9168	15.4799	50.0276
hsa-miR-4708-5p	MIMAT0019809	AGAGAUGCCGCCUUGCUCCUU	22.0191	25.4808	35.9876	50.0259
hsa-miR-4317	MIMAT0016872	ACAUUGCCAGGGAGUUU	25.4686	12.4057	42.5411	49.926
hsa-miR-143-3p	MIMAT0000435	UGAGAUGAAGCACUGUAGCUC	22.0191	25.4808	35.9876	49.7469
hsa-miR-4295	MIMAT0016844	CAGUGCAAUGUUUUCCUU	88.0393	44.0294	42.8287	49.7044
hsa-miR-4694-5p	MIMAT0019786	AGGUGUUAUCCUAUCCAUUUGC	62.012	17.4434	0.892945	49.667
hsa-miR-519e-5p	MIMAT0002828	UUCUCCAAAAGGGAGCACUUUC	45.1993	28.5733	42.8287	49.5967
hsa-miR-941	MIMAT0004984	CACCCGGCUGUGUGCACAUGUGC	41.0771	86.0961	0.892945	49.5517
hsa-miR-329	MIMAT0001629	AACACACCUGGUUAACCUCUUU	39.8357	19.4283	0.892945	49.55
hsa-miR-27a-3p	MIMAT0000084	UUCACAGUGGCUAAGUUCCGC	86.5526	49.4893	1.12855	49.4868
hsa-miR-101-5p	MIMAT0004513	CAGUUAUCACAGUGCUGAUGCU	85.833	20.6783	42.8287	49.4751
hsa-miR-3620-3p	MIMAT0018001	UCACCCUGCAUCCCGCACCCAG	61.1869	23.9992	35.9876	49.1233
hsa-miR-1227-5p	MIMAT0022941	GUGGGGCCAGGCGGUGG	68.8925	30.9698	35.9876	48.9597
hsa-miR-34b-3p	MIMAT0004676	CAAUCACUAACUCCACUGCCAU	78.3621	80.9845	15.4799	48.938
hsa-let-7a-2-3p	MIMAT0010195	CUGUACAGCCUCCUAGCUUUCC	59.6354	8.07244	0.892945	48.9311
hsa-miR-4423-3p	MIMAT0018936	AUAGGCACCAAAAAGCAACAA	77.4096	11.0684	35.9876	48.9024
hsa-miR-5579-3p	MIMAT0022270	UUAGCUUAAGGAGUACCAGAUC	89.3882	31.6342	35.9876	48.8969
hsa-miR-4680-3p	MIMAT0019765	UCUGAAUUGUAAGAGUUGUUA	61.9523	20.6225	23.4476	48.8576
hsa-miR-2355-3p	MIMAT0017950	AUUGUCCUUGCUGUUUGGAGAU	82.5419	14.9302	0.892945	48.6505
hsa-miR-622	MIMAT0003291	ACAGUCUGCUGAGGUUGGAGC	87.0177	12.8801	35.9876	48.5761
hsa-miR-589-3p	MIMAT0003256	UCAGAACAAAUGCCGGUUCCCAGA	58.5888	12.6222	35.9876	48.5028
hsa-miR-31-3p	MIMAT0004504	UGCUAUGCCAACAUAUUGCCAU	69.6865	20.4971	35.9876	48.457
hsa-miR-367-5p	MIMAT0004686	ACUGUUGCUAAUAUGCAACUCU	43.1522	11.9341	6.35566	48.4563
hsa-miR-325	MIMAT0000771	CCUAGUAGGUGUCCAGUAAGUGU	57.5913	11.0579	0.892945	48.1331
hsa-miR-4283	MIMAT0016914	UGGGGCUCAGCGAGUUU	69.3	31.8098	35.9876	48.1217
hsa-miR-3187-3p	MIMAT0015069	UUGGCCAUGGGGCUGCGCGG	49.3354	15.6562	0.892945	48.0979
hsa-miR-4647	MIMAT0019709	GAAGAUGGUGCUGUGCUGAGGAA	69.1756	3.28752	15.4799	48.0401
hsa-miR-6077	MIMAT0023702	GGGAAGAGCUGUACGGCCUUC	88.1823	11.3166	35.9876	47.9804
hsa-miR-4762-3p	MIMAT0019911	CUUCUGAUCAAGAUUUGUGGUG	55.6274	32.9329	1.12855	47.8417
hsa-miR-518a-3p	MIMAT0002863	GAAAGCGCUUCCCUUUGCUGGA	43.0489	51.9476	0.892945	47.7583
hsa-miR-28-3p	MIMAT0004502	CACUAGAUUGUGAGCUCCUGGA	58.6572	8.23841	0.892945	47.4103
hsa-miR-1827	MIMAT0006767	UGAGGCAGUAGAUUGAAU	73.3569	24.6435	0.892945	47.2904
hsa-miR-223-5p	MIMAT0004570	CGUGUAUUUGACAAGCUGAGUU	78.0272	16.5939	24.408	47.2794
hsa-miR-3152-5p	MIMAT0019207	AUUGCCUCUGUUCUAACACAAG	85.2025	8.93771	43.8734	47.1335
hsa-miR-301b	MIMAT0004958	CAGUGCAAUGAUAUUGUCAAAGC	82.7153	44.0294	42.8287	47.0585
hsa-miR-5572	MIMAT0022260	GUUGGGGUGCAGGGGUCUGCU	63.2254	15.2102	49.9596	46.9248
hsa-miR-625-3p	MIMAT0004808	GACUAUAGAACUUUCCCCCUCA	57.2943	23.443	35.9876	46.9213
hsa-miR-141-3p	MIMAT0000432	UAACACUGUCUGGUAAAGAUGG	69.7024	37.2684	3.55364	46.8882
hsa-miR-556-3p	MIMAT0004793	AUAUUACCAUUAGCUCAUCUUU	52.7287	6.88568	0.892945	46.7713
hsa-miR-130b-3p	MIMAT0000691	CAGUGCAAUGAUGAAAGGGCAU	82.9063	44.0294	42.8287	46.7515
hsa-miR-2115-3p	MIMAT0011159	CAUCAGAAUUCAUGGAGGCUAG	61.456	4.61411	15.4799	46.6293
hsa-miR-4798-3p	MIMAT0019975	AACUCACGAAGUAUACCGAAGU	37.2899	15.1083	35.9876	46.6248
hsa-miR-4765	MIMAT0019916	UGAGUGAUUGAUAGCUAUGUUC	66.8239	23.2667	6.35566	46.608
hsa-miR-647	MIMAT0003317	GUGGCUGCACUCACUUCCUUC	38.7626	18.3283	34.535	46.548
hsa-miR-518c-3p	MIMAT0002848	CAAAGCGCUUCUCUUUAGAGUGU	41.3185	51.9476	0.892945	46.4532
hsa-miR-6088	MIMAT0023713	AGAGAUGAAGCGGGGGGGCG	22.1156	25.4808	35.9876	46.4287
hsa-miR-548aq-3p	MIMAT0022264	CAAAAACUGCAAUUACUUUUGC	94.9249	15.7756	43.8734	46.249
hsa-miR-4502	MIMAT0019038	GCUGAUGAUGAUGGUGCUGAAG	56.5964	15.2741	2.3763	46.1691
hsa-miR-643	MIMAT0003313	ACUUGUAUGCUAGCUCAGGUAG	48.889	5.78605	43.8734	45.8885
hsa-miR-548ah-3p	MIMAT0020957	CAAAAACUGCAGUUACUUUUGC	94.9249	15.7756	43.8734	45.8662
hsa-miR-4291	MIMAT0016922	UUCAGCAGGAACAGCU	88.223	7.64519	15.4799	45.6702
hsa-miR-1277-5p	MIMAT0022724	AAAUAUAUAUAUAUAUGUACGUAU	71.0097	31.7492	56.1856	45.6687
hsa-miR-19b-1-5p	MIMAT0004491	AGUUUUGCAGGUUUGCAUCCAGC	88.5411	49.8937	1.12855	45.4524
hsa-miR-429	MIMAT0001536	UAAUACUGUCUGGUAAAACCGU	74.5658	30.1318	63.3044	44.8815
hsa-miR-3944-5p	MIMAT0019231	UGUGCAGCAGGCCAACCGAGA	27.8967	29.8305	0.892945	44.6458
hsa-miR-130a-3p	MIMAT0000425	CAGUGCAAUGUUAAAAGGGCAU	82.9063	44.0294	42.8287	44.3429
hsa-miR-5094	MIMAT0021086	AAUCAGUGAAUGCCUUGAACCU	59.9362	31.9585	35.9876	44.118
hsa-miR-3171	MIMAT0015046	AGAUGUAUGGAAUCUGUAUAUAUC	49.0141	14.3715	0.892945	43.9088
hsa-miR-651	MIMAT0003321	UUUAGGAUAAGCUUGACUUUUG	84.4169	32.9785	43.8734	43.8656
hsa-miR-3915	MIMAT0018189	UUGAGGAAAAGAUGGUCUUAUU	84.7626	55.0499	42.8287	43.6393
hsa-miR-3613-5p	MIMAT0017990	UGUUGUACUUUUUUUUUUGUUC	87.7592	11.1381	35.9876	43.5915
hsa-miR-6508-5p	MIMAT0025472	UCUAGAAAUGCAUGACCCACC	66.45	23.7235	0.892945	43.4473
hsa-miR-1255b-2-3p	MIMAT0022725	AACCACUUUCUUUGCUCAUCCA	30.4295	53.2868	0.892945	43.3435
hsa-miR-140-5p	MIMAT0000431	CAGUGGUUUUACCCUAUGGUAG	77.6705	14.3562	0.892945	43.2155
hsa-let-7g-3p	MIMAT0004584	CUGUACAGGCCACUGCCUUGC	60.2121	8.07244	0.892945	43.0803
hsa-miR-4330	MIMAT0016924	CCUCAGAUCAGAGCCUUGC	23.8039	10.9359	35.9876	43.0244
hsa-miR-1267	MIMAT0005921	CCUGUUGAAGUGUAAUCCCCA	42.4913	11.9341	6.35566	42.8562
hsa-miR-4795-5p	MIMAT0019968	AGAAGUGGCUAAUAAUAUUGA	87.2431	15.1669	35.9876	42.5334
hsa-miR-511	MIMAT0002808	GUGUCUUUUGCUCUGCAGUCA	96.0132	28.3631	42.8287	42.4537
hsa-miR-4720-3p	MIMAT0019834	UGCUUAAGUUGUACCAAGUAU	72.3233	2.72518	0.892945	41.6611
hsa-miR-4755-5p	MIMAT0019895	UUUCCCUUCAGAGCCUGGCUUU	61.4213	9.73871	19.5089	41.5891
hsa-miR-18a-5p	MIMAT0000072	UAAGGUGCAUCUAGUGCAGAUAG	56.6186	6.71031	0.892945	41.3428
hsa-miR-3152-3p	MIMAT0015025	UGUGUUAGAAUAGGGGCAAUAA	73.1897	11.1381	0.892945	41.3227
hsa-miR-19a-3p	MIMAT0000073	UGUGCAAAUCUAUGCAAAACUGA	73.2457	38.2779	35.9876	41.2014
hsa-miR-5586-3p	MIMAT0022288	CAGAGUGACAAGCUGGUUAAAG	60.9027	17.8411	35.9876	41.1902
hsa-miR-5095	MIMAT0020600	UUACAGGCGUGAACCACCGCG	50.1469	17.0353	15.4799	41.1201
hsa-miR-19b-2-5p	MIMAT0004492	AGUUUUGCAGGUUUGCAUUUCA	88.3858	49.8937	1.12855	41.0252
hsa-miR-362-3p	MIMAT0004683	AACACACCUAUUCAAGGAUUCA	39.8357	19.4283	0.892945	40.8143
hsa-miR-301a-3p	MIMAT0000688	CAGUGCAAUAGUAUUGUCAAAGC	82.7153	44.0294	42.8287	40.7367
hsa-miR-103a-2-5p	MIMAT0009196	AGCUUCUUUACAGUGCUGCCUUG	53.8069	10.9863	35.9876	40.22
hsa-miR-548s	MIMAT0014987	AUGGCCAAAACUGCAGUUAUUUU	44.7257	15.6562	0.892945	40.1483
hsa-miR-19b-3p	MIMAT0000074	UGUGCAAAUCCAUGCAAAACUGA	73.2457	38.2779	35.9876	39.9281
hsa-miR-18b-5p	MIMAT0001412	UAAGGUGCAUCUAGUGCAGUUAG	56.6186	6.71031	0.892945	39.8425
hsa-miR-5010-3p	MIMAT0021044	UUUUGUGUCUCCCAUUCCCCAG	65.9358	33.3916	15.4799	39.8042
hsa-miR-19a-5p	MIMAT0004490	AGUUUUGCAUAGUUGCACUACA	88.3858	49.8937	1.12855	39.7387
hsa-miR-16-1-3p	MIMAT0004489	CCAGUAUUAACUGUGCUGCUGA	60.2869	10.538	18.8996	39.6838
hsa-miR-4724-3p	MIMAT0019842	GUACCUUCUGGUUCAGCUAGU	69.6217	7.37898	43.8734	39.535
hsa-miR-30d-3p	MIMAT0004551	CUUUCAGUCAGAUGUUUGCUGC	86.9492	3.10149	6.35566	39.3153
hsa-miR-758-3p	MIMAT0003879	UUUGUGACCUGGUCCACUAACC	76.8847	5.12419	15.4799	39.0497
hsa-miR-4678	MIMAT0019762	AAGGUAUUGUUCAGACUUAUGA	62.3913	8.72113	0.892945	38.9079
hsa-miR-454-3p	MIMAT0003885	UAGUGCAAUAUUGCUUAUAGGGU	82.7153	44.0294	42.8287	38.7202
hsa-miR-200a-5p	MIMAT0001620	CAUCUUACCGGACAGUGCUGGA	47.6029	1.06247	15.4799	38.6901
hsa-miR-154-3p	MIMAT0000453	AAUCAUACACGGUUGACCUAUU	67.2453	44.5925	1.12855	38.1858
hsa-miR-4764-3p	MIMAT0019915	UUAACUCCUUUCACACCCAUGG	53.9823	47.0175	3.55364	38.1468
hsa-miR-3928	MIMAT0018205	GGAGGAACCUUGGAGCUUCGGC	40.8851	11.3166	35.9876	37.9457
hsa-miR-4735-3p	MIMAT0019861	AAAGGUGCUCAAAUUAGACAU	56.5364	6.71031	0.892945	37.93
hsa-miR-6507-5p	MIMAT0025470	GAAGAAUAGGAGGGACUUUGU	89.0496	74.2966	42.8287	37.5806
hsa-miR-4448	MIMAT0018967	GGCUCCUUGGUCUAGGGGUA	23.7959	23.8463	6.35566	37.5502
hsa-miR-4796-5p	MIMAT0019970	UGUCUAUACUCUGUCACUUUAC	51.3107	12.7823	35.9876	37.548
hsa-miR-588	MIMAT0003255	UUGGCCACAAUGGGUUAGAAC	47.596	15.6562	0.892945	37.1439
hsa-miR-4774-3p	MIMAT0019930	AUUGCCUAACAUGUGCCAGAA	84.8626	8.93771	43.8734	36.9504
hsa-miR-5007-3p	MIMAT0021036	AUCAUAUGAACCAAACUCUAAU	48.4093	19.7154	0.892945	36.7687
hsa-miR-203b-5p	MIMAT0019813	UAGUGGUCCUAAACAUUUCACA	77.6705	14.3562	0.892945	36.6784
hsa-miR-3177-5p	MIMAT0019215	UGUGUACACACGUGCCAGGCGCU	30.9134	33.3979	0.892945	36.5003
hsa-miR-148a-5p	MIMAT0004549	AAAGUUCUGAGACACUCCGACU	84.5479	50.2157	42.8287	36.3845
hsa-miR-30a-3p	MIMAT0000088	CUUUCAGUCGGAUGUUUGCAGC	86.9492	3.10149	6.35566	36.1786
hsa-miR-6124	MIMAT0024597	GGGAAAAGGAAGGGGGAGGA	76.3876	33.8079	56.1856	36.1638
hsa-miR-5006-3p	MIMAT0021034	UUUCCCUUUCCAUCCUGGCAG	65.0899	9.73871	19.5089	35.7816
hsa-miR-4770	MIMAT0019924	UGAGAUGACACUGUAGCU	26.2461	25.4808	35.9876	35.7249
hsa-miR-215	MIMAT0000272	AUGACCUAUGAAUUGACAGAC	77.8232	15.9671	0.892945	35.7247
hsa-miR-30e-3p	MIMAT0000693	CUUUCAGUCGGAUGUUUACAGC	86.9492	3.10149	6.35566	35.5597
hsa-miR-891b	MIMAT0004913	UGCAACUUACCUGAGUCAUUGA	37.5232	8.69225	35.9876	35.4966
hsa-miR-1273e	MIMAT0018079	UUGCUUGAACCCAGGAAGUGGA	39.7597	40.3373	19.6732	35.373
hsa-miR-192-5p	MIMAT0000222	CUGACCUAUGAAUUGACAGCC	77.8232	15.9671	0.892945	35.1353
hsa-miR-4701-5p	MIMAT0019798	UUGGCCACCACACCUACCCCUU	44.7482	15.6562	0.892945	34.9385
hsa-miR-4494	MIMAT0019029	CCAGACUGUGGCUGACCAGAGG	13.467	15.9712	35.9876	34.7333
hsa-miR-5190	MIMAT0021121	CCAGUGACUGAGCUGGAGCCA	19.7251	14.4737	15.4799	34.2184
hsa-miR-151a-3p	MIMAT0000757	CUAGACUGAAGCUCCUUGAGG	53.1374	11.3299	0.892945	34.0116
hsa-miR-3919	MIMAT0018193	GCAGAGAACAAAGGACUCAGU	57.324	41.4358	42.8287	33.9809
hsa-miR-4724-5p	MIMAT0019841	AACUGAACCAGGAGUGAGCUUCG	62.8908	14.9753	0.892945	33.9114
hsa-miR-636	MIMAT0003306	UGUGCUUGCUCGUCCCGCCCGCA	41.1252	14.5331	35.9876	33.7509
hsa-miR-4782-5p	MIMAT0019944	UUCUGGAUAUGAAGACAAUCAA	37.3547	9.25834	35.9876	33.6956
hsa-miR-335-3p	MIMAT0004703	UUUUUCAUUAUUGCUCCUGACC	85.1738	54.6064	63.3044	33.2748
hsa-miR-4509	MIMAT0019046	ACUAAAGGAUAUAGAAGGUUUU	60.9282	11.9043	20.4083	33.0645
hsa-miR-4475	MIMAT0019002	CAAGGGACCAAGCAUUCAUUAU	75.8818	4.44737	15.4799	33.0124
hsa-miR-9-5p	MIMAT0000441	UCUUUGGUUAUCUAGCUGUAUGA	79.7864	7.45766	35.9876	32.9563
hsa-miR-4714-5p	MIMAT0019822	AACUCUGACCCCUUAGGUUGAU	36.018	10.5734	35.9876	32.831
hsa-miR-106a-3p	MIMAT0004517	CUGCAAUGUAAGCACUUCUUAC	71.7891	34.7569	42.8287	32.6682
hsa-miR-15b-3p	MIMAT0004586	CGAAUCAUUAUUUGCUGCUCUA	80.43	33.25	15.2648	32.5101
hsa-miR-4268	MIMAT0016896	GGCUCCUCCUCUCAGGAUGUG	23.7621	23.8463	6.35566	32.4261
hsa-miR-6718-5p	MIMAT0025849	UAGUGGUCAGAGGGCUUAUGA	77.6262	14.3562	0.892945	32.3442
hsa-miR-205-5p	MIMAT0000266	UCCUUCAUUCCACCGGAGUCUG	68.9993	42.513	19.6732	32.0807
hsa-miR-519b-3p	MIMAT0002837	AAAGUGCAUCCUUUUAGAGGUU	86.8142	31.9443	42.8287	31.9886
hsa-miR-200b-3p	MIMAT0000318	UAAUACUGCCUGGUAAUGAUGA	74.5658	30.1318	63.3044	31.9774
hsa-miR-26a-1-3p	MIMAT0004499	CCUAUUCUUGGUUACUUGCACG	45.5396	8.4135	0.892945	31.8546
hsa-miR-154-5p	MIMAT0000452	UAGGUUAUCCGUGUUGCCUUCG	74.4011	5.10193	35.9876	31.7806
hsa-miR-26a-2-3p	MIMAT0004681	CCUAUUCUUGAUUACUUGUUUC	45.5396	8.4135	0.892945	31.4861
hsa-miR-361-5p	MIMAT0000703	UUAUCAGAAUCUCCAGGGGUAC	62.7373	8.21825	15.4799	31.4644
hsa-miR-4643	MIMAT0019703	GACACAUGACCAUAAAUGCUAA	61.9498	6.0753	0.892945	31.3956
hsa-miR-4251	MIMAT0016883	CCUGAGAAAAGGGCCAA	23.9113	14.9117	0.892945	31.2212
hsa-miR-450a-3p	MIMAT0022700	AUUGGGGACAUUUUGCAUUCAU	61.502	15.2102	49.9596	30.9158
hsa-miR-6076	MIMAT0023701	AGCAUGACAGAGGAGAGGUGG	55.4304	15.4051	0.892945	30.7983
hsa-miR-499b-5p	MIMAT0019897	ACAGACUUGCUGUGAUGUUCA	13.2046	15.9712	35.9876	30.5358
hsa-miR-2052	MIMAT0009977	UGUUUUGAUAACAGUAAUGU	88.8015	5.78239	0.892945	30.2037
hsa-miR-202-3p	MIMAT0002811	AGAGGUAUAGGGCAUGGGAA	53.3168	23.3753	35.9876	30.1786
hsa-miR-373-3p	MIMAT0000726	GAAGUGCUUCGAUUUUGGGGUGU	81.5426	8.90081	35.9876	30.1315
hsa-miR-4711-3p	MIMAT0019817	CGUGUCUUCUGGCUUGAU	90.2176	19.4984	35.9876	29.8048
hsa-miR-3686	MIMAT0018114	AUCUGUAAGAGAAAGUAAAUGA	54.8812	6.28259	35.9876	29.7424
hsa-miR-1299	MIMAT0005887	UUCUGGAAUUCUGUGUGAGGGA	37.3547	9.25834	35.9876	29.6724
hsa-miR-569	MIMAT0003234	AGUUAAUGAAUCCUGGAAAGU	73.6831	16.3083	56.1856	29.6103
hsa-miR-105-5p	MIMAT0000102	UCAAAUGCUCAGACUCCUGUGGU	76.117	6.99981	35.9876	29.5937
hsa-miR-4804-3p	MIMAT0019985	UGCUUAACCUUGCCCUCGAAA	72.3233	2.72518	0.892945	29.469
hsa-miR-4789-3p	MIMAT0019960	CACACAUAGCAGGUGUAUAUA	66.7876	37.6573	1.12855	28.7566
hsa-miR-452-3p	MIMAT0001636	CUCAUCUGCAAAGAAGUAAGUG	77.7992	3.93942	6.35566	28.7126
hsa-miR-6504-3p	MIMAT0025465	CAUUACAGCACAGCCAUUCU	53.5129	1.6083	0.892945	28.65
hsa-miR-3664-5p	MIMAT0018086	AACUCUGUCUUCACUCAUGAGU	36.018	10.5734	35.9876	28.5555
hsa-miR-202-5p	MIMAT0002810	UUCCUAUGCAUAUACUUCUUUG	63.1617	7.62515	0.892945	28.3339
hsa-miR-4662b	MIMAT0019736	AAAGAUGGACAAUUGGCUAAAU	69.1126	3.28752	15.4799	28.2714
hsa-miR-302d-3p	MIMAT0000718	UAAGUGCUUCCAUGUUUGAGUGU	81.5426	8.90081	35.9876	27.8958
hsa-miR-130b-5p	MIMAT0004680	ACUCUUUCCCUGUUGCACUAC	79.9917	47.2864	35.9876	27.867
hsa-miR-548am-3p	MIMAT0019076	CAAAAACUGCAGUUACUUUUGU	94.9249	15.7756	43.8734	27.795
hsa-miR-4777-3p	MIMAT0019935	AUACCUCAUCUAGAAUGCUGUA	21.0472	20.5013	35.9876	27.7289
hsa-miR-520d-3p	MIMAT0002856	AAAGUGCUUCUCUUUGGUGGGU	86.8142	8.90081	35.9876	27.6395
hsa-miR-1303	MIMAT0005891	UUUAGAGACGGGGUCUUGCUCU	57.2658	9.95407	6.35566	27.0166
hsa-miR-200a-3p	MIMAT0000682	UAACACUGUCUGGUAACGAUGU	69.7024	37.2684	3.55364	26.9623
hsa-miR-4528	MIMAT0019067	UCAUUAUAUGUAUGAUCUGGAC	70.2771	18.2541	35.9876	26.6172
hsa-miR-224-3p	MIMAT0009198	AAAAUGGUGCCCUAGUGACUACA	82.9341	19.4723	43.8734	26.4056
hsa-miR-520e	MIMAT0002825	AAAGUGCUUCCUUUUUGAGGG	86.9296	8.90081	35.9876	26.2985
hsa-miR-4520a-3p	MIMAT0019057	UUGGACAGAAAACACGCAGGAA	20.7855	11.4712	15.4799	26.0675
hsa-miR-3974	MIMAT0019359	AAAGGUCAUUGUAAGGUUAAUGC	31.4785	8.14886	15.4799	25.9166
hsa-miR-302d-5p	MIMAT0004685	ACUUUAACAUGGAGGCACUUGC	54.7987	0.231342	0.892945	25.6512
hsa-miR-488-3p	MIMAT0004763	UUGAAAGGCUAUUUCUUGGUC	79.7542	1.18841	25.0019	25.5899
hsa-miR-3611	MIMAT0017988	UUGUGAAGAAAGAAAUUCUUA	77.4281	2.68586	15.4799	25.3322
hsa-miR-5706	MIMAT0022500	UUCUGGAUAACAUGCUGAAGCU	37.3547	9.25834	35.9876	25.2748
hsa-miR-1273d	MIMAT0015090	GAACCCAUGAGGUUGAGGCUGCAGU	68.0348	5.20484	35.9876	25.1017
hsa-miR-708-3p	MIMAT0004927	CAACUAGACUGUGAGCUUCUAG	58.7626	29.6714	1.12855	24.934
hsa-miR-374c-3p	MIMAT0022735	CACUUAGCAGGUUGUAUUAUAU	41.1483	7.08912	20.4083	24.8879
hsa-miR-3689d	MIMAT0019008	GGGAGGUGUGAUCUCACACUCG	50.5508	31.6156	35.9876	24.7525
hsa-miR-3150b-5p	MIMAT0019226	CAACCUCGAGGAUCUCCCCAGC	52.9772	8.05189	0.892945	24.7162
hsa-miR-129-2-3p	MIMAT0004605	AAGCCCUUACCCCAAAAAGCAU	48.1765	20.5101	15.4799	24.6445
hsa-miR-562	MIMAT0003226	AAAGUAGCUGUACCAUUUGC	36.4307	5.07074	35.9876	24.3624
hsa-miR-519c-3p	MIMAT0002832	AAAGUGCAUCUUUUUAGAGGAU	86.8142	31.9443	42.8287	24.3065
hsa-miR-4776-3p	MIMAT0019933	CUUGCCAUCCUGGUCCACUGCAU	48.4789	7.06425	0.892945	24.2803
hsa-miR-3161	MIMAT0015035	CUGAUAAGAACAGAGGCCCAGAU	74.1884	82.9556	43.8734	24.1379
hsa-miR-5580-3p	MIMAT0022274	CACAUAUGAAGUGAGCCAGCAC	62.8244	22.2563	0.892945	24.0385
hsa-miR-5585-5p	MIMAT0022285	UGAAGUACCAGCUACUCGAGAG	42.3135	7.94782	15.4799	23.9734
hsa-miR-3150a-5p	MIMAT0019206	CAACCUCGACGAUCUCCUCAGC	52.9772	8.05189	0.892945	23.9623
hsa-miR-371a-5p	MIMAT0004687	ACUCAAACUGUGGGGGCACU	80.2812	29.687	42.8287	23.7919
hsa-miR-129-1-3p	MIMAT0004548	AAGCCCUUACCCCAAAAAGUAU	48.1765	20.5101	15.4799	23.7116
hsa-let-7f-1-3p	MIMAT0004486	CUAUACAAUCUAUUGCCUUCCC	83.1839	86.1215	35.9876	23.6115
hsa-miR-548u	MIMAT0015013	CAAAGACUGCAAUUACUUUUGCG	53.5707	2.0049	0.892945	23.4
hsa-miR-935	MIMAT0004978	CCAGUUACCGCUUCCGCUACCGC	57.09	6.41213	42.8287	23.3238
hsa-miR-885-5p	MIMAT0004947	UCCAUUACACUACCCUGCCUCU	62.6145	5.44665	15.4799	22.8917
hsa-miR-514b-3p	MIMAT0015088	AUUGACACCUCUGUGAGUGGA	88.2303	4.53578	35.9876	22.7693
hsa-miR-302c-3p	MIMAT0000717	UAAGUGCUUCCAUGUUUCAGUGG	81.5426	8.90081	35.9876	22.5912
hsa-miR-4705	MIMAT0019805	UCAAUCACUUGGUAAUUGCUGU	79.6126	41.2451	1.12855	22.4242
hsa-miR-3714	MIMAT0018165	GAAGGCAGCAGUGCUCCCCUGU	80.7652	3.0465	15.4799	22.2982
hsa-miR-520c-3p	MIMAT0002846	AAAGUGCUUCCUUUUAGAGGGU	86.8142	8.90081	35.9876	21.9678
hsa-miR-520b	MIMAT0002843	AAAGUGCUUCCUUUUAGAGGG	86.9296	8.90081	35.9876	21.854
hsa-miR-200b-5p	MIMAT0004571	CAUCUUACUGGGCAGCAUUGGA	47.6029	1.06247	15.4799	21.3353
hsa-miR-372	MIMAT0000724	AAAGUGCUGCGACAUUUGAGCGU	81.5426	8.90081	35.9876	21.233
hsa-miR-3654	MIMAT0018074	GACUGGACAAGCUGAGGAA	44.5949	10.4094	2.3763	21.2107
hsa-miR-6715b-3p	MIMAT0025843	CUCAAACCGGCUGUGCCUGUGG	86.3825	1.09642	35.9876	21.1858
hsa-miR-4772-3p	MIMAT0019927	CCUGCAACUUUGCCUGAUCAGA	33.3728	3.52953	0.892945	21.1096
hsa-miR-522-3p	MIMAT0002868	AAAAUGGUUCCCUUUAGAGUGU	81.8215	19.4723	43.8734	20.983
hsa-miR-302a-3p	MIMAT0000684	UAAGUGCUUCCAUGUUUUGGUGA	81.5426	8.90081	35.9876	20.9815
hsa-miR-3942-3p	MIMAT0019230	UUUCAGAUAACAGUAUUACAU	47.4081	23.9444	35.9876	20.9686
hsa-miR-656	MIMAT0003332	AAUAUUAUACAGUCAACCUCU	52.171	0.678312	0.892945	20.9324
hsa-miR-519a-3p	MIMAT0002869	AAAGUGCAUCCUUUUAGAGUGU	86.8142	31.9443	42.8287	20.8314
hsa-miR-4426	MIMAT0018941	GAAGAUGGACGUACUUU	68.5004	3.28752	15.4799	20.7261
hsa-miR-2276	MIMAT0011775	UCUGCAAGUGUCAGAGGCGAGG	33.3728	3.52953	0.892945	20.5313
hsa-miR-573	MIMAT0003238	CUGAAGUGAUGUGUAACUGAUCAG	33.3534	4.18367	35.9876	20.3971
hsa-miR-875-5p	MIMAT0004922	UAUACCUCAGUUUUAUCAGGUG	67.351	8.61857	35.9876	20.1547
hsa-miR-551b-5p	MIMAT0004794	GAAAUCAAGCGUGGGUGAGACC	69.3073	8.94473	54.6285	19.5531
hsa-miR-3685	MIMAT0018113	UUUCCUACCCUACCUGAAGACU	63.3592	26.2135	0.892945	19.1725
hsa-miR-135b-5p	MIMAT0000758	UAUGGCUUUUCAUUCCUAUGUGA	38.4165	8.71036	14.638	19.0427
hsa-miR-1298	MIMAT0005800	UUCAUUCGGCUGUCCAGAUGUA	75.0551	5.04134	0.892945	18.9819
hsa-miR-3153	MIMAT0015026	GGGGAAAGCGAGUAGGGACAUUU	73.2909	3.29713	56.1856	18.662
hsa-miR-499a-3p	MIMAT0004772	AACAUCACAGCAAGUCUGUGCU	61.7254	3.42562	28.3397	18.4132
hsa-miR-4329	MIMAT0016923	CCUGAGACCCUAGUUCCAC	23.4979	14.9117	0.892945	18.3416
hsa-miR-374c-5p	MIMAT0018443	AUAAUACAACCUGCUAAGUGCU	83.2714	24.3013	63.3044	18.2574
hsa-miR-3658	MIMAT0018078	UUUAAGAAAACACCAUGGAGAU	69.191	0.752214	15.4799	18.1379
hsa-miR-520a-3p	MIMAT0002834	AAAGUGCUUCCCUUUGGACUGU	86.8142	8.90081	35.9876	17.7008
hsa-miR-6128	MIMAT0024611	ACUGGAAUUGGAGUCAAAA	47.6347	5.06945	2.3763	17.5985
hsa-miR-3924	MIMAT0018199	AUAUGUAUAUGUGACUGCUACU	49.883	4.83898	35.9876	17.513
hsa-miR-676-5p	MIMAT0018203	UCUUCAACCUCAGGACUUGCA	63.1141	6.89119	49.9596	17.4874
hsa-miR-548ac	MIMAT0018938	CAAAAACCGGCAAUUACUUUUG	94.9249	33.386	42.8287	17.3717
hsa-miR-512-5p	MIMAT0002822	CACUCAGCCUUGAGGGCACUUUC	32.1059	11.4632	15.4799	17.368
hsa-miR-196b-5p	MIMAT0001080	UAGGUAGUUUCCUGUUGUUGGG	48.5853	18.0949	35.9876	17.2855
hsa-miR-578	MIMAT0003243	CUUCUUGUGCUCUAGGAUUGU	48.2612	28.3631	1.12855	17.1518
hsa-miR-4635	MIMAT0019692	UCUUGAAGUCAGAACCCGCAA	69.2507	11.7283	15.4799	17.1398
hsa-miR-374a-3p	MIMAT0004688	CUUAUCAGAUUGUAUUGUAAUU	58.9158	11.0481	35.9876	16.9679
hsa-miR-548b-3p	MIMAT0003254	CAAGAACCUCAGUUGCUUUUGU	54.3827	2.0049	15.2648	16.8635
hsa-miR-6074	MIMAT0023699	GAUAUUCAGAGGCUAGGUGG	37.3237	3.17389	3.78224	16.7657
hsa-miR-4503	MIMAT0019039	UUUAAGCAGGAAAUAGAAUUUA	53.9644	3.93038	6.35566	16.7542
hsa-miR-3173-3p	MIMAT0015048	AAAGGAGGAAAUAGGCAGGCCA	44.2387	7.70572	49.0815	16.752
hsa-miR-514a-3p	MIMAT0002883	AUUGACACUUCUGUGAGUAGA	88.2303	4.53578	35.9876	16.7254
hsa-miR-1244	MIMAT0005896	AAGUAGUUGGUUUGUAUGAGAUGGUU	91.5248	12.0147	15.4799	16.5263
hsa-miR-196a-5p	MIMAT0000226	UAGGUAGUUUCAUGUUGUUGGG	48.5853	18.0949	35.9876	16.4449
hsa-miR-4427	MIMAT0018942	UCUGAAUAGAGUCUGAAGAGU	61.9523	79.2512	1.31269e-05	16.3861
hsa-miR-5003-5p	MIMAT0021025	UCACAACAACCUUGCAGGGUAGA	28.1365	34.3598	1.12855	16.3754
hsa-miR-652-5p	MIMAT0022709	CAACCCUAGGAGAGGGUGCCAUUCA	32.6521	6.73719	0.892945	16.2814
hsa-miR-4768-5p	MIMAT0019920	AUUCUCUCUGGAUCCCAUGGAU	50.1132	19.0361	49.9596	16.196
hsa-miR-548aj-3p	MIMAT0018990	UAAAAACUGCAAUUACUUUUA	95.5212	15.7756	43.8734	16.1842
hsa-miR-382-3p	MIMAT0022697	AAUCAUUCACGGACAACACUU	87.0651	8.79021	43.8734	16.1434
hsa-miR-3123	MIMAT0014985	CAGAGAAUUGUUUAAUC	58.0221	3.15836	56.1856	16.1116
hsa-miR-135a-5p	MIMAT0000428	UAUGGCUUUUUAUUCCUAUGUGA	38.4165	8.71036	14.638	15.971
hsa-miR-548ae	MIMAT0018954	CAAAAACUGCAAUUACUUUCA	95.5212	15.7756	43.8734	15.9317
hsa-miR-548x-3p	MIMAT0015081	UAAAAACUGCAAUUACUUUC	95.4487	15.7756	43.8734	15.9178
hsa-miR-5585-3p	MIMAT0022286	CUGAAUAGCUGGGACUACAGGU	69.8502	35.3104	15.4799	15.7575
hsa-miR-22-5p	MIMAT0004495	AGUUCUUCAGUGGCAAGCUUUA	49.8354	5.74605	2.3763	15.5765
hsa-miR-3927-3p	MIMAT0018202	CAGGUAGAUAUUUGAUAGGCAU	48.5853	18.0949	35.9876	15.4046
hsa-let-7b-3p	MIMAT0004482	CUAUACAACCUACUGCCUUCCC	83.1839	86.1215	35.9876	15.3602
hsa-miR-302b-3p	MIMAT0000715	UAAGUGCUUCCAUGUUUUAGUAG	81.5426	8.90081	35.9876	15.1996
hsa-miR-5000-5p	MIMAT0021019	CAGUUCAGAAGUGUUCCUGAGU	68.5974	3.08437	15.4799	15.1562
hsa-miR-4477b	MIMAT0019005	AUUAAGGACAUUUGUGAUUGAU	54.4576	2.68905	1.31269e-05	15.09
hsa-miR-548t-3p	MIMAT0022730	AAAAACCACAAUUACUUUUGCACCA	69.4943	37.7551	35.9876	15.0252
hsa-miR-548aa	MIMAT0018447	AAAAACCACAAUUACUUUUGCACCA	69.4943	37.7551	35.9876	15.0252
hsa-miR-4797-3p	MIMAT0019973	UCUCAGUAAGUGGCACUCUGU	33.5904	12.8801	6.35566	14.9977
hsa-miR-599	MIMAT0003267	GUUGUGUCAGUUUAUCAAAC	66.4544	6.39662	0.699822	14.9977
hsa-miR-4328	MIMAT0016926	CCAGUUUUCCCAGGAUU	57.0386	26.5708	15.4799	14.8478
hsa-miR-302e	MIMAT0005931	UAAGUGCUUCCAUGCUU	88.3439	8.90081	35.9876	14.8373
hsa-miR-3146	MIMAT0015018	CAUGCUAGGAUAGAAAGAAUGG	31.5188	4.67919	15.4799	14.8128
hsa-let-7a-3p	MIMAT0004481	CUAUACAAUCUACUGUCUUUC	83.0337	86.1215	35.9876	14.6877
hsa-miR-506-3p	MIMAT0002878	UAAGGCACCCUUCUGAGUAGA	84.5949	3.0465	15.4799	14.6554
hsa-miR-98-3p	MIMAT0022842	CUAUACAACUUACUACUUUCCC	83.1839	86.1215	35.9876	14.2087
hsa-miR-1243	MIMAT0005894	AACUGGAUCAAUUAUAGGAGUG	44.2605	10.4094	2.3763	14.131
hsa-miR-2116-5p	MIMAT0011160	GGUUCUUAGCAUAGGAGGUCU	53.7791	5.74605	2.3763	14.0094
hsa-miR-365a-3p	MIMAT0000710	UAAUGCCCCUAAAAAUCCUUAU	38.6239	7.71194	0.892945	13.9844
hsa-miR-365b-3p	MIMAT0022834	UAAUGCCCCUAAAAAUCCUUAU	38.6239	7.71194	0.892945	13.9844
hsa-miR-5688	MIMAT0022479	UAACAAACACCUGUAAAACAGC	80.228	51.1434	35.9876	13.9608
hsa-miR-3609	MIMAT0017986	CAAAGUGAUGAGUAAUACUGGCUG	77.5883	28.4266	19.6732	13.7567
hsa-miR-4719	MIMAT0019832	UCACAAAUCUAUAAUAUGCAGG	64.0105	41.4309	42.8287	13.633
hsa-miR-4311	MIMAT0016863	GAAAGAGAGCUGAGUGUG	92.5959	32.4068	24.206	13.5973
hsa-miR-4264	MIMAT0016899	ACUCAGUCAUGGUCAUU	25.1863	62.8094	1.12855	13.5402
hsa-miR-330-3p	MIMAT0000751	GCAAAGCACACGGCCUGCAGAGA	60.4841	20.7569	1.12855	13.4908
hsa-miR-942	MIMAT0004985	UCUUCUCUGUUUUGGCCAUGUG	49.6587	38.1392	8.65467	13.4125
hsa-miR-5694	MIMAT0022487	CAGAUCAUGGGACUGUCUCAG	62.1641	4.61411	15.4799	13.3575
hsa-miR-5197-5p	MIMAT0021130	CAAUGGCACAAACUCAUUCUUGA	60.057	27.1479	42.8287	13.2903
hsa-miR-374b-3p	MIMAT0004956	CUUAGCAGGUUGUAUUAUCAUU	55.2199	4.3094	15.4799	13.205
hsa-miR-4255	MIMAT0016885	CAGUGUUCAGAGAUGGA	52.4945	6.24109	35.9876	13.0648
hsa-miR-3925-5p	MIMAT0018200	AAGAGAACUGAAAGUGGAGCCU	55.6793	3.15836	56.1856	12.7593
hsa-miR-4428	MIMAT0018943	CAAGGAGACGGGAACAUGGAGC	44.2387	7.70572	49.0815	12.7549
hsa-miR-1261	MIMAT0005913	AUGGAUAAGGCUUUGGCUU	83.8437	37.3288	35.9876	12.7471
hsa-miR-3616-5p	MIMAT0017995	AUGAAGUGCACUCAUGAUAUGU	35.847	4.18367	35.9876	12.7049
hsa-miR-499b-3p	MIMAT0019898	AACAUCACUGCAAGUCUUAACA	61.7254	3.42562	28.3397	12.6945
hsa-miR-5584-3p	MIMAT0022284	UAGUUCUUCCCUUUGCCCAAUU	87.7815	60.0036	35.9876	12.5006
hsa-miR-3976	MIMAT0019361	UAUAGAGAGCAGGAAGAUUAAUGU	53.738	44.8041	1.12855	12.3823
hsa-miR-124-3p	MIMAT0000422	UAAGGCACGCGGUGAAUGCC	84.5324	3.0465	15.4799	12.3594
hsa-miR-3671	MIMAT0018094	AUCAAAUAAGGACUAGUCUGCA	86.3309	0.0696195	7.23288	12.323
hsa-miR-4781-3p	MIMAT0019943	AAUGUUGGAAUCCUCGCUAGAG	72.5959	5.19418	0.892945	11.9455
hsa-miR-510	MIMAT0002882	UACUCAGGAGAGUGGCAAUCAC	34.0979	11.4632	15.4799	11.911
hsa-miR-495-5p	MIMAT0022924	GAAGUUGCCCAUGUUAUUUUCG	75.9234	38.3126	35.9876	11.7871
hsa-miR-5696	MIMAT0022489	CUCAUUUAAGUAGUCUGAUGCC	77.6726	6.99123	56.1856	11.7519
hsa-miR-4668-5p	MIMAT0019745	AGGGAAAAAAAAAAGGAUUUGUC	73.2909	18.8524	63.3044	11.1959
hsa-miR-548az-5p	MIMAT0025456	CAAAAGUGAUUGUGGUUUUUGC	64.4879	18.6533	49.9596	11.0784
hsa-miR-4742-3p	MIMAT0019873	UCUGUAUUCUCCUUUGCCUGCAG	64.8671	44.4638	35.9876	10.7926
hsa-miR-555	MIMAT0003219	AGGGUAAGCUGAACCUCUGAU	53.7022	10.2057	35.9876	10.4826
hsa-miR-302b-5p	MIMAT0000714	ACUUUAACAUGGAAGUGCUUUC	54.7987	0.231342	0.892945	10.3673
hsa-miR-4795-3p	MIMAT0019969	AUAUUAUUAGCCACUUCUGGAU	81.9472	1.41212	35.9876	10.3614
hsa-miR-6507-3p	MIMAT0025471	CAAAGUCCUUCCUAUUUUUCCC	85.8674	10.8891	35.9876	10.361
hsa-miR-1264	MIMAT0005791	CAAGUCUUAUUUGAGCACCUGUU	85.1469	2.09155	15.4799	10.1213
hsa-miR-548aw	MIMAT0022471	GUGCAAAAGUCAUCACGGUU	61.1251	29.9466	1.12855	9.50346
hsa-miR-3168	MIMAT0015043	GAGUUCUACAGUCAGAC	86.2345	60.0036	35.9876	9.42131
hsa-miR-3910	MIMAT0018184	AAAGGCAUAAAACCAAGACA	84.5324	3.0465	15.4799	9.38279
hsa-miR-4511	MIMAT0019048	GAAGAACUGUUGCAUUUGCCCU	54.3827	2.0049	15.2648	9.32066
hsa-miR-548ap-3p	MIMAT0021038	AAAAACCACAAUUACUUUU	85.9158	37.7551	35.9876	9.29812
hsa-miR-224-5p	MIMAT0000281	CAAGUCACUAGUGGUUCCGUU	55.6391	1.44364	35.9876	9.26931
hsa-miR-4735-5p	MIMAT0019860	CCUAAUUUGAACACCUUCGGUA	71.1898	0.689983	35.9876	9.15927
hsa-miR-4803	MIMAT0019983	UAACAUAAUAGUGUGGAUUGA	65.9184	0.652041	0.892945	8.73483
hsa-miR-605	MIMAT0003273	UAAAUCCCAUGGUGCCUUCUCCU	61.1284	0.975525	15.4799	8.67221
hsa-miR-3184-3p	MIMAT0022731	AAAGUCUCGCUCUCUGCCCCUCA	85.1469	2.09155	15.4799	8.64683
hsa-miR-10a-3p	MIMAT0004555	CAAAUUCGUAUCUAGGGGAAUA	84.2879	1.16095	15.4799	8.54772
hsa-miR-4662a-5p	MIMAT0019731	UUAGCCAAUUGUCCAUCUUUAG	47.6022	12.9076	1.31269e-05	8.28053
hsa-miR-548ah-5p	MIMAT0018972	AAAAGUGAUUGCAGUGUUUG	77.5156	28.4266	19.6732	8.27928
hsa-miR-1305	MIMAT0005893	UUUUCAACUCUAAUGGGAGAGA	69.888	0.940239	15.2648	8.18371
hsa-miR-655	MIMAT0003331	AUAAUACAUGGUUAACCUCUUU	83.2714	24.3013	63.3044	8.18197
hsa-miR-5692c	MIMAT0022476	AAUAAUAUCACAGUAGGUGUAC	89.5724	3.05621	56.1856	8.17042
hsa-miR-4637	MIMAT0019694	UACUAACUGCAGAUUCAAGUGA	65.3148	29.8421	42.8287	8.15094
hsa-miR-497-3p	MIMAT0004768	CAAACCACACUGUGGUGUUAGA	70.9774	32.8833	15.4799	7.69743
hsa-miR-4670-3p	MIMAT0019751	UGAAGUUACAUCAUGGUCGCUU	56.1279	36.5512	35.9876	7.56516
hsa-miR-4733-5p	MIMAT0019857	AAUCCCAAUGCUAGACCCGGUG	53.4523	31.1419	1.12855	7.46933
hsa-miR-506-5p	MIMAT0022701	UAUUCAGGAAGGUGUUACUUAA	13.9899	3.83064	35.9876	7.41964
hsa-miR-4275	MIMAT0016905	CCAAUUACCACUUCUUU	49.3775	4.67495	0.892945	7.20833
hsa-miR-4429	MIMAT0018944	AAAAGCUGGGCUGAGAGGCG	68.9623	0.386985	15.4799	7.15175
hsa-miR-205-3p	MIMAT0009197	GAUUUCAGUGGAGUGAAGUUC	66.898	3.9096	35.9876	7.06126
hsa-miR-628-3p	MIMAT0003297	UCUAGUAAGAGUGGCAGUCGA	57.3315	34.4189	1.12855	6.98143
hsa-miR-3074-3p	MIMAT0015027	GAUAUCAGCUCAGUAGGCACCG	61.7976	1.69251	9.0809	6.7925
hsa-miR-3662	MIMAT0018083	GAAAAUGAUGAGUAGUGACUGAUG	79.8077	28.8285	56.1856	6.67801
hsa-miR-126-5p	MIMAT0000444	CAUUAUUACUUUUGGUACGCG	78.7227	0.379627	0.892945	6.67329
hsa-miR-4482-3p	MIMAT0020958	UUUCUAUUUCUCAGUGGGGCUC	93.9502	20.4416	57.1927	6.49321
hsa-miR-320c	MIMAT0005793	AAAAGCUGGGUUGAGAGGGU	68.9623	0.386985	15.4799	6.4414
hsa-miR-320b	MIMAT0005792	AAAAGCUGGGUUGAGAGGGCAA	60.0395	0.386985	15.4799	6.42217
hsa-miR-320a	MIMAT0000510	AAAAGCUGGGUUGAGAGGGCGA	60.0395	0.386985	15.4799	6.32952
hsa-miR-6512-5p	MIMAT0025480	UACCAUUAGAAGAGCUGGAAGA	36.4748	4.69182	0.892945	6.30681
hsa-miR-320d	MIMAT0006764	AAAAGCUGGGUUGAGAGGA	73.0528	0.386985	15.4799	6.29683
hsa-miR-495-3p	MIMAT0002817	AAACAAACAUGGUGCACUUCUU	80.228	51.1434	35.9876	6.2324
hsa-miR-543	MIMAT0004954	AAACAUUCGCGGUGCACUUCUU	77.8702	15.5362	43.8734	6.18618
hsa-miR-6083	MIMAT0023708	CUUAUAUCAGAGGCUGUGGG	81.4528	1.29386	41.2471	6.18025
hsa-miR-664a-3p	MIMAT0005949	UAUUCAUUUAUCCCCAGCCUACA	48.7195	0.977848	0.892945	5.99172
hsa-miR-302a-5p	MIMAT0000683	ACUUAAACGUGGAUGUACUUGCU	74.7836	0.916694	35.9876	5.93636
hsa-miR-944	MIMAT0004987	AAAUUAUUGUACAUCGGAUGAG	64.1168	0.1007	0.892945	5.93004
hsa-miR-5692b	MIMAT0022497	AAUAAUAUCACAGUAGGUGU	93.1978	3.05621	56.1856	5.92407
hsa-miR-518a-5p	MIMAT0005457	CUGCAAAGGGAAGCCCUUUC	61.1251	2.88614	35.9876	5.8323
hsa-miR-527	MIMAT0002862	CUGCAAAGGGAAGCCCUUUC	61.1251	2.88614	35.9876	5.8323
hsa-miR-382-5p	MIMAT0000737	GAAGUUGUUCGUGGUGGAUUCG	75.9234	25.846	42.8287	5.8003
hsa-miR-409-3p	MIMAT0001639	GAAUGUUGCUCGGUGAACCCCU	79.1359	4.4746	56.1856	5.49484
hsa-miR-33a-3p	MIMAT0004506	CAAUGUUUCCACAGUGCAUCAC	79.1359	4.4746	56.1856	5.24226
hsa-miR-183-3p	MIMAT0004560	GUGAAUUACCGAAGGGCCAUAA	80.3897	21.678	1.12855	5.17794
hsa-miR-3143	MIMAT0015012	AUAACAUUGUAAAGCGCUUCUUUCG	44.3456	1.25005	2.3763	5.14883
hsa-miR-5096	MIMAT0020603	GUUUCACCAUGUUGGUCAGGC	26.9531	46.0421	1.31269e-05	5.06374
hsa-miR-369-3p	MIMAT0000721	AAUAAUACAUGGUUGAUCUUU	93.2207	29.4254	42.8287	4.92649
hsa-miR-410	MIMAT0002171	AAUAUAACACAGAUGGCCUGU	63.0748	29.4254	1.12855	4.84722
hsa-miR-520g	MIMAT0002858	ACAAAGUGCUUCCCUUUAGAGUGU	74.5851	29.759	20.7385	4.61057
hsa-miR-548t-5p	MIMAT0015009	CAAAAGUGAUCGUGGUUUUUG	65.0579	18.6533	49.9596	4.56658
hsa-miR-4263	MIMAT0016898	AUUCUAAGUGCCUUGGCC	93.4431	25.7382	43.8734	4.40803
hsa-miR-548o-3p	MIMAT0005919	CCAAAACUGCAGUUACUUUUGC	66.4712	38.5416	42.8287	4.33428
hsa-miR-520h	MIMAT0002867	ACAAAGUGCUUCCCUUUAGAGU	82.5653	29.759	20.7385	4.24723
hsa-miR-548d-3p	MIMAT0003323	CAAAAACCACAGUUUCUUUUGC	94.9249	33.386	42.8287	4.19105
hsa-miR-5583-5p	MIMAT0022281	AAACUAAUAUACCCAUAUUCUG	55.5573	0.11667	0.892945	4.09646
hsa-miR-3129-3p	MIMAT0019202	AAACUAAUCUCUACACUGCUGC	55.5573	0.11667	0.892945	4.04477
hsa-miR-2054	MIMAT0009979	CUGUAAUAUAAAUUUAAUUUAUU	39.606	1.48663	0.892945	3.96751
hsa-miR-618	MIMAT0003287	AAACUCUACUUGUCCUUCUGAGU	34.97	1.53223	35.9876	3.81332
hsa-miR-576-5p	MIMAT0003241	AUUCUAAUUUCUCCACGUCUUU	85.8333	14.0315	43.8734	3.7848
hsa-miR-4496	MIMAT0019031	GAGGAAACUGAAGCUGAGAGGG	45.7987	0.442749	34.535	3.76101
hsa-miR-3121-3p	MIMAT0014983	UAAAUAGAGUAGGCAAAGGACA	69.1186	3.19711	35.9876	3.57118
hsa-miR-491-3p	MIMAT0004765	CUUAUGCAAGAUUCCCUUCUAC	57.5058	31.0144	42.8287	3.53049
hsa-miR-4699-3p	MIMAT0019795	AAUUUACUCUGCAAUCUUCUCC	86.3243	22.0418	1.12855	3.29469
hsa-miR-548k	MIMAT0005882	AAAAGUACUUGCGGAUUUUGCU	63.9197	2.31126	49.9596	3.1724
hsa-miR-337-3p	MIMAT0000754	CUCCUAUAUGAUGCCUUUCUUC	63.1617	40.8749	1.12855	3.05027
hsa-miR-5571-5p	MIMAT0022257	CAAUUCUCAAAGGAGCCUCCC	76.1603	2.32	56.1856	2.93973
hsa-miR-3145-3p	MIMAT0015016	AGAUAUUUUGAGUGUUUGGAAUUG	87.8901	33.0648	63.3044	2.90927
hsa-miR-548ax	MIMAT0022474	AGAAGUAAUUGCGGUUUUGCCA	42.3135	29.1518	1.12855	2.87535
hsa-miR-548av-5p	MIMAT0022303	AAAAGUACUUGCGGAUUU	68.2265	2.31126	49.9596	2.79008
hsa-miR-889	MIMAT0004921	UUAAUAUCGGACAACCAUUGU	35.5811	0.502648	2.3763	2.67001
hsa-miR-3653	MIMAT0018073	CUAAGAAGUUGACUGAAG	86.1256	3.1244	56.1856	2.65258
hsa-miR-548l	MIMAT0005889	AAAAGUAUUUGCGGGUUUUGUC	63.9197	2.31126	49.9596	2.62313
hsa-miR-4272	MIMAT0016902	CAUUCAACUAGUGAUUGU	85.4762	1.39748	35.9876	2.51654
hsa-miR-570-3p	MIMAT0003235	CGAAAACAGCAAUUACCUUUGC	62.4871	35.6952	42.8287	2.45415
hsa-miR-1283	MIMAT0005799	UCUACAAAGGAAAGCGCUUUCU	60.7892	17.1021	1.12855	2.34315
hsa-miR-548ao-5p	MIMAT0021029	AGAAGUAACUACGGUUUUUGCA	42.3135	29.1518	1.12855	2.26082
hsa-miR-1323	MIMAT0005795	UCAAAACUGAGGGGCAUUUUCU	66.4712	38.5416	42.8287	2.17392
hsa-miR-373-5p	MIMAT0000725	ACUCAAAAUGGGGGCGCUUUCC	79.3459	29.9539	35.9876	2.05021
hsa-miR-3133	MIMAT0014998	UAAAGAACUCUUAAAACCCAAU	82.8559	27.3867	59.6566	2.0074
hsa-miR-32-3p	MIMAT0004505	CAAUUUAGUGUGUGUGAUAUUU	85.9224	0.368126	6.35566	1.71258
hsa-miR-5009-3p	MIMAT0021042	UCCUAAAUCUGAAAGUCCAAAA	61.5018	20.6294	1.12855	1.66845
hsa-miR-616-5p	MIMAT0003284	ACUCAAAACCCUUCAGUGACUU	79.3459	29.9539	35.9876	1.64203
hsa-miR-371b-5p	MIMAT0019892	ACUCAAAAGAUGGCGGCACUUU	79.3459	29.9539	35.9876	1.54379
hsa-miR-203a	MIMAT0000264	GUGAAAUGUUUAGGACCACUAG	84.5139	19.1575	56.1856	1.50329
hsa-miR-875-3p	MIMAT0004923	CCUGGAAACACUGAGGUUGUG	44.2919	23.3109	1.25265	1.38053
hsa-miR-4744	MIMAT0019875	UCUAAAGACUAGACUUCGCUAUG	53.7873	20.0077	20.4083	1.25722
hsa-miR-4694-3p	MIMAT0019787	CAAAUGGACAGGAUAACACCU	88.1841	19.4723	43.8734	1.2189
hsa-miR-2053	MIMAT0009978	GUGUUAAUUAAACCUCUAUUUAC	73.9835	18.438	15.4799	1.18758
hsa-miR-4422	MIMAT0018935	AAAAGCAUCAGGAAGUACCCA	73.9338	13.5055	35.9876	1.18404
hsa-miR-545-5p	MIMAT0004785	UCAGUAAAUGUUUAUUAGAUGA	47.1999	19.5086	1.12855	1.1286
hsa-miR-548ar-3p	MIMAT0022266	UAAAACUGCAGUUAUUUUUGC	62.6243	0.149431	43.8734	1.10688
hsa-miR-374b-5p	MIMAT0004955	AUAUAAUACAACCUGCUAAGUG	89.7158	15.483	37.607	1.06062
hsa-miR-892c-5p	MIMAT0025857	UAUUCAGAAAGGUGCCAGUCA	13.0761	29.1937	42.8287	1.05821
hsa-miR-3148	MIMAT0015021	UGGAAAAAACUGGUGUGUGCUU	73.3507	33.8079	63.3044	1.0532
hsa-miR-374a-5p	MIMAT0000727	UUAUAAUACAACCUGAUAAGUG	89.7158	15.483	37.607	1.0506
hsa-miR-548p	MIMAT0005934	UAGCAAAAACUGCAGUUACUUU	89.3554	5.12477	42.8287	1.03787
hsa-miR-548a-3p	MIMAT0003251	CAAAACUGGCAAUUACUUUUGC	62.2532	0.149431	43.8734	0.938434
hsa-miR-548az-3p	MIMAT0025457	AAAAACUGCAAUCACUUUUGC	62.6243	0.149431	43.8734	0.907029
hsa-miR-302c-5p	MIMAT0000716	UUUAACAUGGGGGUACCUGCUG	39.8899	17.2003	1.12855	0.866666
hsa-miR-548m	MIMAT0005917	CAAAGGUAUUUGUGGUUUUUG	75.1871	17.0006	42.8287	0.76274
hsa-miR-548f	MIMAT0005895	AAAAACUGUAAUUACUUUU	64.575	0.149431	43.8734	0.670064
hsa-miR-548e	MIMAT0005874	AAAAACUGAGACUACUUUUGCA	62.2532	0.149431	43.8734	0.604083
hsa-miR-888-5p	MIMAT0004916	UACUCAAAAAGCUGUCAGUCA	77.1425	10.6611	1.12855	0.5922
hsa-miR-4760-3p	MIMAT0019907	AAAUUCAUGUUCAAUCUAAACC	83.468	10.3136	1.12855	0.495237
hsa-miR-4799-5p	MIMAT0019976	AUCUAAAUGCAGCAUGCCAGUC	86.3781	18.1977	20.4083	0.39552
hsa-miR-7-1-3p	MIMAT0004553	CAACAAAUCACAGUCUGCCAUA	80.228	2.57253	35.9876	0.390481
hsa-miR-548c-3p	MIMAT0003285	CAAAAAUCUCAAUUACUUUUGC	81.3123	32.5814	56.1856	0.355698
hsa-miR-548i	MIMAT0005935	AAAAGUAAUUGCGGAUUUUGCC	63.9197	4.61805	49.9596	0.343263
hsa-miR-548ab	MIMAT0018928	AAAAGUAAUUGUGGAUUUUGCU	63.9197	4.61805	49.9596	0.324799
hsa-miR-548n	MIMAT0005916	CAAAAGUAAUUGUGGAUUUUGU	64.4879	27.3672	57.1927	0.311885
hsa-miR-548j	MIMAT0005875	AAAAGUAAUUGCGGUCUUUGGU	63.9197	4.61805	49.9596	0.305964
hsa-miR-548d-5p	MIMAT0004812	AAAAGUAAUUGUGGUUUUUGCC	63.9197	4.61805	49.9596	0.303808
hsa-miR-3163	MIMAT0015037	UAUAAAAUGAGGGCAGUAAGAC	73.8145	38.846	56.1856	0.303509
hsa-miR-548w	MIMAT0015060	AAAAGUAACUGCGGUUUUUGCCU	63.9024	4.61805	49.9596	0.302668
hsa-miR-548ap-5p	MIMAT0021037	AAAAGUAAUUGCGGUCUUU	66.8775	4.61805	49.9596	0.294405
hsa-miR-548c-5p	MIMAT0004806	AAAAGUAAUUGCGGUUUUUGCC	63.9197	4.61805	49.9596	0.288516
hsa-miR-548am-5p	MIMAT0022740	AAAAGUAAUUGCGGUUUUUGCC	63.9197	4.61805	49.9596	0.288516
hsa-miR-548o-5p	MIMAT0022738	AAAAGUAAUUGCGGUUUUUGCC	63.9197	4.61805	49.9596	0.288516
hsa-miR-548aq-5p	MIMAT0022263	GAAAGUAAUUGCUGUUUUUGCC	63.9197	4.61805	49.9596	0.284261
hsa-miR-548a-5p	MIMAT0004803	AAAAGUAAUUGCGAGUUUUACC	63.9197	4.61805	49.9596	0.26787
hsa-miR-548as-5p	MIMAT0022267	AAAAGUAAUUGCGGGUUUUGCC	63.9197	4.61805	49.9596	0.265838
hsa-miR-548ar-5p	MIMAT0022265	AAAAGUAAUUGCAGUUUUUGC	63.8881	4.61805	49.9596	0.254677
hsa-miR-548ay-5p	MIMAT0025452	AAAAGUAAUUGUGGUUUUUGC	63.8881	4.61805	49.9596	0.252397
hsa-miR-548b-5p	MIMAT0004798	AAAAGUAAUUGUGGUUUUGGCC	63.9197	4.61805	49.9596	0.250282
hsa-miR-548y	MIMAT0018354	AAAAGUAAUCACUGUUUUUGCC	63.9197	4.61805	49.9596	0.242144
hsa-miR-607	MIMAT0003275	GUUCAAAUCCAGAUCUAUAAC	86.1644	5.29148	35.9876	0.239348
hsa-miR-548ak	MIMAT0019013	AAAAGUAACUGCGGUUUUUGA	63.8881	4.61805	49.9596	0.236543
hsa-miR-559	MIMAT0003223	UAAAGUAAAUAUGCACCAAAA	63.8881	4.61805	49.9596	0.234423
hsa-miR-548au-5p	MIMAT0022291	AAAAGUAAUUGCGGUUUUUGC	63.8881	4.61805	49.9596	0.234392
hsa-miR-548h-5p	MIMAT0005928	AAAAGUAAUCGCGGUUUUUGUC	63.9197	4.61805	49.9596	0.231003
hsa-miR-7-2-3p	MIMAT0004554	CAACAAAUCCCAGUCUACCUAA	80.228	2.57253	35.9876	0.226831
hsa-miR-4282	MIMAT0016912	UAAAAUUUGCAUCCAGGA	86.771	37.433	42.8287	0.196602
hsa-miR-4775	MIMAT0019931	UUAAUUUUUUGUUUCGGUCACU	67.2048	5.25023	63.3044	0.0973547
hsa-miR-5582-3p	MIMAT0022280	UAAAACUUUAAGUGUGCCUAGG	62.2532	2.24785	57.3682	0.088432
hsa-miR-3613-3p	MIMAT0017991	ACAAAAAAAAAAGCCCAACCCUUC	85.8453	23.6367	51.1051	0.0693489
hsa-miR-590-3p	MIMAT0004801	UAAUUUUAUGUAUAAGCUAGU	68.3658	4.10432	56.1856	0.0518286
