# Supplementary material for: Head and neck squamous cancer progression is marked by CLIC4 attenuation in tumor epithelium and reciprocal stromal upregulation of miR-142-3p, a novel post-transcriptional regulator of CLIC4
Source: Oncotarget. 2019 Dec 31;10(68):7251–75. doi: 10.18632/oncotarget.27387 (PMC6944452; doi:10.18632/oncotarget.27387)
Supplement: Supplementary file 4 [file oncotarget-10-7251-s004.xlsx]

## Sheet: Cluster top 50 markers 
gene	cluster	avg_logFC	pvalue	pvalue_adj		pct.1	pct.2
CD2	0	0.995457	2.65025e-58	6.27737e-54		0.807	0.346
LCK	0	0.980943	2.08655e-54	4.9422e-50		0.744	0.303
GZMA	0	1.34427	1.32162e-53	3.13038e-49		0.545	0.169
GZMB	0	1.33488	5.61917e-51	1.33096e-46		0.51	0.159
CD3G	0	0.935218	5.40289e-49	1.27973e-44		0.899	0.583
CCL5	0	1.10731	7.18605e-48	1.70209e-43		0.997	0.987
CD7	0	1.06725	1.99598e-46	4.72768e-42		0.625	0.248
CD96	0	1.10792	7.13599e-37	1.69023e-32		0.87	0.694
CTLA4	0	1.38799	8.536e-37	2.02184e-32		0.473	0.18
AMICA1	0	1.29289	1.0562e-35	2.50171e-31		0.47	0.174
CD8A	0	1.09214	3.41392e-35	8.08621e-31		0.447	0.157
SYTL3	0	0.991906	4.26178e-34	1.00945e-29		0.599	0.275
CTSW	0	1.21198	3.81582e-33	9.03814e-29		0.409	0.141
GZMH	0	1.31557	7.27715e-32	1.72367e-27		0.288	0.075
PTPN22	0	0.983505	3.44599e-30	8.16217e-26		0.542	0.247
PRF1	0	1.30921	4.17287e-30	9.88385e-26		0.429	0.17
CD8B	0	1.38713	6.07622e-30	1.43921e-25		0.28	0.075
KLRK1	0	0.931858	1.28515e-29	3.044e-25		0.403	0.144
SLC7A5	0	1.12895	1.26273e-25	2.99089e-21		0.481	0.229
CD247	0	1.02958	1.24206e-24	2.94194e-20		0.38	0.155
GNLY	0	1.52376	6.34136e-24	1.50201e-19		0.308	0.109
SIRPG	0	0.953882	8.10677e-23	1.92017e-18		0.395	0.167
CST7	0	1.03155	1.62138e-22	3.84041e-18		0.441	0.215
AOAH	0	1.11278	5.18204e-22	1.22742e-17		0.311	0.115
CXCL13	0	1.56089	1.65129e-21	3.91124e-17		0.268	0.093
GPR171	0	1.20271	3.26563e-21	7.73498e-17		0.233	0.071
CXCR6	0	1.03521	4.28988e-19	1.0161e-14		0.334	0.142
SLA2	0	1.3871	6.59771e-18	1.56273e-13		0.671	0.514
TARP	0	1.39138	9.65611e-18	2.28715e-13		0.21	0.068
KLRC2	0	1.31109	2.66263e-17	6.3067e-13		0.153	0.039
KIR2DL4	0	1.61854	6.41633e-17	1.51977e-12		0.141	0.034
CAMK4	0	1.15297	1.56784e-16	3.71358e-12		0.207	0.07
RASSF5	0	0.934107	1.78149e-16	4.21964e-12		0.403	0.22
PBX4	0	0.933896	6.98443e-15	1.65433e-10		0.256	0.105
PTGER4	0	0.978118	2.17108e-14	5.14241e-10		0.372	0.207
NAP1L4	0	0.965446	2.50664e-14	5.93723e-10		0.568	0.4
KLRC3	0	1.04589	8.85932e-14	2.09842e-09		0.133	0.036
ITGAE	0	1.17843	2.38301e-13	5.6444e-09		0.366	0.207
PPP1R16B	0	0.985043	4.02059e-13	9.52317e-09		0.294	0.145
KLRB1	0	1.21362	2.53037e-12	5.99343e-08		0.11	0.028
GPR15	0	1.25157	1.2095e-10	2.86482e-06		0.11	0.032
SLC7A5P1	0	0.948725	3.3478e-10	7.92959e-06		0.222	0.107
DAPK2	0	1.14741	3.85112e-10	9.12176e-06		0.199	0.092
ZNF683	0	1.10762	8.87613e-10	2.1024e-05		0.112	0.036
RUNX2	0	0.942928	1.34437e-09	3.18428e-05		0.282	0.156
P2RY10	0	0.93252	7.46228e-09	0.000176751		0.199	0.096
IL18RAP	0	0.984904	1.0801e-08	0.000255832		0.121	0.045
SLAMF6	0	1.08484	1.00341e-06	0.0237667		0.473	0.384
KLRD1	0	1.14528	0.000198384	1		0.954	0.946
WIPF3	0	1.00207	0.00176074	1		0.346	0.275
CXCR4	1	1.13906	1.29012e-76	3.05578e-72		0.957	0.502
CCL5	1	1.07264	5.29375e-58	1.25388e-53		1	0.987
PTPRC	1	0.936032	2.82276e-55	6.68599e-51		0.96	0.579
GZMK	1	1.60743	1.02025e-42	2.41656e-38		0.385	0.098
ZFP36L2	1	0.979168	6.15828e-39	1.45865e-34		0.884	0.704
TMEM66	1	0.957144	7.23595e-39	1.71391e-34		0.894	0.709
AIM1	1	1.19501	1.96647e-36	4.65778e-32		0.721	0.405
FYN	1	1.00025	2.94461e-36	6.9746e-32		0.757	0.404
TC2N	1	1.22512	7.47159e-33	1.76972e-28		0.365	0.11
FYB	1	0.997197	5.41189e-32	1.28186e-27		0.681	0.366
CNOT6L	1	1.04456	2.83532e-30	6.71574e-26		0.681	0.401
CD8A	1	1.16542	3.08912e-28	7.3169e-24		0.432	0.167
BCL11B	1	1.00157	6.43286e-28	1.52369e-23		0.525	0.237
KLRK1	1	1.27397	7.8928e-28	1.86949e-23		0.405	0.15
ITK	1	1.06618	1.552e-26	3.67606e-22		0.545	0.265
YPEL5	1	1.0177	2.68121e-24	6.35072e-20		0.744	0.622
PARP8	1	0.991985	9.75061e-24	2.30953e-19		0.561	0.289
RNF19A	1	1.04065	4.44185e-23	1.0521e-18		0.658	0.421
IL7R	1	1.01712	7.08109e-23	1.67723e-18		0.518	0.267
DUSP2	1	0.973508	1.41706e-22	3.35644e-18		0.595	0.349
NKG7	1	1.04189	3.38053e-22	8.00712e-18		0.382	0.156
PDCD4	1	0.947868	1.47944e-20	3.50421e-16		0.787	0.611
TRAT1	1	1.16918	9.92217e-20	2.35016e-15		0.336	0.136
SH2D1A	1	0.97024	1.06133e-16	2.51386e-12		0.352	0.159
TUBA4A	1	1.14181	1.45522e-16	3.44684e-12		0.379	0.19
CRTAM	1	1.22052	2.51228e-16	5.9506e-12		0.688	0.528
CCL4	1	0.98459	4.29981e-16	1.01845e-11		0.429	0.227
THEMIS	1	1.26661	1.40045e-13	3.3171e-09		0.246	0.102
TNFSF8	1	1.39781	8.49873e-12	2.01301e-07		0.163	0.057
SCML4	1	1.21579	1.28031e-11	3.03255e-07		0.458	0.316
PDE3B	1	0.981545	2.4585e-11	5.82321e-07		0.269	0.127
BIN2	1	1.00928	1.2286e-10	2.91005e-06		0.332	0.191
APOBEC3G	1	1.0975	4.98334e-10	1.18035e-05		0.355	0.213
MPZL3	1	1.20074	1.50882e-09	3.57379e-05		0.196	0.087
PYHIN1	1	1.01209	2.28302e-09	5.40756e-05		0.269	0.141
KLRC4	1	1.02195	3.26581e-08	0.00077354		0.146	0.059
GZMM	1	1.04325	3.98912e-07	0.00944863		0.14	0.061
KLRG1	1	0.982475	1.23868e-06	0.0293394		0.193	0.101
PASK	1	0.941815	2.70287e-06	0.0640202		0.13	0.059
FAAH2	1	1.03179	3.19799e-06	0.0757476		0.14	0.066
AKIRIN1	1	1.09124	6.90345e-06	0.163515		0.542	0.458
DGKA	1	1.04971	1.19615e-05	0.283321		0.243	0.156
KLRC1	1	1.108	1.24403e-05	0.294662		0.106	0.046
PPP2R2B	1	1.28251	1.71228e-05	0.405571		0.136	0.068
TMEM71	1	0.94216	2.3604e-05	0.559084		0.113	0.052
PSTPIP1	1	0.965581	0.000141327	1		0.15	0.086
HERPUD2	1	0.982956	0.000439443	1		0.488	0.414
PVRIG	1	0.972242	0.000711694	1		0.169	0.108
GPR132	1	0.952945	0.00168356	1		0.243	0.176
ANKRD32	1	1.07502	0.0033603	1		0.136	0.089
TNFRSF18	2	2.42139	2.61712e-149	6.19891e-145		0.729	0.095
FOXP3	2	2.3192	9.45377e-131	2.23922e-126		0.5	0.037
CCR8	2	2.40953	8.37003e-111	1.98252e-106		0.424	0.03
ICOS	2	1.76573	1.07594e-108	2.54846e-104		0.786	0.171
TNFRSF4	2	2.51142	6.99748e-107	1.65742e-102		0.542	0.07
BATF	2	1.89949	1.08678e-100	2.57414e-96		0.676	0.132
IL1R2	2	2.70664	3.4851e-100	8.25482e-96		0.405	0.033
TIGIT	2	1.42379	1.71545e-91	4.06322e-87		0.718	0.158
LAIR2	2	2.7739	1.08425e-83	2.56814e-79		0.279	0.013
IL2RB	2	1.50635	3.20062e-82	7.58098e-78		0.569	0.103
CXCR6	2	1.52165	4.51841e-80	1.07023e-75		0.592	0.115
IL32	2	1.37388	7.96417e-72	1.88639e-67		0.947	0.558
SH2D2A	2	1.31883	6.11944e-69	1.44945e-64		0.58	0.131
UCP2	2	1.39111	6.45724e-61	1.52946e-56		0.71	0.237
ACP5	2	1.59577	2.23408e-60	5.29164e-56		0.504	0.114
IL2RA	2	2.2357	2.59326e-59	6.14239e-55		0.595	0.197
CARD16	2	1.42315	1.41373e-58	3.34857e-54		0.607	0.178
TNFRSF1B	2	1.6223	1.95515e-56	4.63097e-52		0.927	0.637
CD4	2	1.38247	2.37624e-56	5.62836e-52		0.511	0.125
LTB	2	1.46553	2.52316e-52	5.97635e-48		0.569	0.165
CD177	2	2.21488	8.72072e-46	2.06559e-41		0.179	0.013
ZBTB32	2	1.55485	1.0731e-45	2.54174e-41		0.271	0.038
KCNN4	2	1.55982	6.76764e-45	1.60298e-40		0.282	0.044
SLAMF1	2	1.37802	5.09195e-39	1.20608e-34		0.282	0.051
IL21R	2	1.35311	1.09312e-38	2.58917e-34		0.592	0.255
BLM	2	1.26118	3.17441e-32	7.5189e-28		0.191	0.027
TNFRSF9	2	1.49203	7.68541e-30	1.82037e-25		0.989	0.898
IL12RB2	2	1.50786	2.7377e-27	6.48452e-23		0.271	0.07
MAGEH1	2	1.37911	7.3934e-26	1.7512e-21		0.385	0.14
NUSAP1	2	1.38817	1.32547e-25	3.13951e-21		0.286	0.08
CDK1	2	1.47563	6.74801e-24	1.59833e-19		0.115	0.012
TNFRSF8	2	1.49684	8.47692e-23	2.00784e-18		0.103	0.01
ZWINT	2	1.46867	3.26103e-22	7.72408e-18		0.141	0.022
FLVCR2	2	1.31614	4.25627e-22	1.00814e-17		0.176	0.035
EPHX2	2	1.33916	3.01721e-21	7.14655e-17		0.168	0.033
TPX2	2	1.52832	1.97749e-20	4.68388e-16		0.122	0.018
TOP2A	2	1.72957	4.1833e-19	9.90856e-15		0.141	0.027
MCM5	2	1.30412	2.50831e-16	5.94119e-12		0.263	0.097
UHRF1	2	1.56444	3.71962e-16	8.8103e-12		0.156	0.039
TYMS	2	1.75638	1.26679e-15	3.00052e-11		0.134	0.03
TK1	2	1.95065	5.3163e-14	1.25922e-09		0.13	0.031
KIAA0101	2	1.53641	1.16313e-13	2.75499e-09		0.687	0.482
MLF1IP	2	1.34236	1.63285e-13	3.86758e-09		0.122	0.028
CCNB2	2	1.89861	3.05969e-13	7.24719e-09		0.103	0.021
BIRC5	2	1.60671	2.61578e-11	6.19575e-07		0.107	0.026
F5	2	1.37724	2.27788e-10	5.39539e-06		0.542	0.402
IL12RB1	2	1.30228	1.9279e-07	0.00456642		0.905	0.869
SHCBP1	2	1.3115	2.3234e-07	0.00550321		0.279	0.154
STMN1	2	1.48151	1.82951e-06	0.0433338		0.668	0.547
MELK	2	1.58795	0.000200572	1		0.282	0.186
C4B	3	3.0126	3.44819e-248	8.16737e-244		0.807	0.047
C4B-2	3	3.0126	3.44819e-248	8.16737e-244		0.807	0.047
TAGLN	3	4.07916	9.85321e-245	2.33383e-240		0.941	0.107
PARM1	3	2.92409	5.65367e-243	1.33913e-238		0.853	0.06
ACTA2	3	4.3933	6.28406e-243	1.48844e-238		0.95	0.114
ADIRF	3	3.29697	8.15145e-240	1.93075e-235		0.979	0.122
PLN	3	3.66898	1.03136e-231	2.44287e-227		0.58	0.008
C4A	3	2.69924	2.59369e-227	6.14342e-223		0.861	0.073
MUSTN1	3	3.63271	1.72426e-226	4.08409e-222		0.66	0.024
MYL9	3	3.34407	1.81053e-218	4.28841e-214		0.971	0.154
FHL5	3	3.75054	6.18911e-216	1.46595e-211		0.525	0.005
LMOD1	3	2.71097	2.52251e-215	5.97482e-211		0.576	0.013
MYLK	3	3.27981	1.08201e-214	2.56285e-210		0.803	0.069
PPP1R14A	3	2.98787	3.81872e-214	9.04502e-210		0.626	0.021
FRZB	3	3.29064	8.0965e-214	1.91774e-209		0.609	0.018
MYH11	3	4.34726	2.67443e-210	6.33465e-206		0.861	0.106
SPARCL1	3	3.21786	2.6144e-205	6.19247e-201		0.979	0.172
SMOC2	3	3.5735	1.4352e-204	3.39942e-200		0.626	0.027
COL14A1	3	2.77263	1.3388e-193	3.17109e-189		0.735	0.058
NDUFA4L2	3	3.50297	4.6656e-178	1.10509e-173		0.571	0.027
CASQ2	3	3.88042	3.92597e-167	9.29906e-163		0.416	0.005
TPM2	3	3.1225	1.15314e-165	2.73133e-161		0.819	0.123
SOD3	3	2.85068	5.2643e-164	1.2469e-159		0.592	0.039
A2M	3	2.83679	9.23432e-161	2.18724e-156		0.979	0.272
DBNDD2	3	3.0051	8.55299e-156	2.02586e-151		0.681	0.075
ADAMTS1	3	3.05473	1.16114e-154	2.75028e-150		0.756	0.104
EPS8	3	2.83406	6.05287e-149	1.43368e-144		0.79	0.128
PTP4A3	3	2.85811	2.78729e-144	6.60196e-140		0.676	0.082
C10orf10	3	2.99237	5.02264e-142	1.18966e-137		0.71	0.097
OR51E1	3	2.8523	8.23356e-138	1.9502e-133		0.324	0.001
CSRP2	3	2.93704	1.11414e-137	2.63895e-133		0.613	0.065
RERGL	3	3.42853	1.23858e-137	2.9337e-133		0.332	0.002
RGS5	3	3.52032	2.24461e-135	5.31659e-131		0.504	0.035
CNN1	3	3.19079	6.46412e-135	1.53109e-130		0.399	0.013
ITIH3	3	3.31741	1.35624e-123	3.21239e-119		0.324	0.005
43712	3	2.80594	2.08142e-91	4.93006e-87		0.45	0.053
EFHD1	3	2.69574	3.89091e-91	9.216e-87		0.294	0.012
NET1	3	2.71086	8.99512e-91	2.13058e-86		0.525	0.081
MOCS1	3	2.69138	2.00344e-90	4.74534e-86		0.399	0.037
RASL12	3	2.71236	5.4735e-90	1.29645e-85		0.286	0.011
ACTG2	3	3.58433	2.78093e-89	6.5869e-85		0.399	0.04
GPRC5C	3	2.73717	2.05782e-86	4.87416e-82		0.277	0.011
COX4I2	3	2.84728	1.02476e-85	2.42724e-81		0.231	0.004
SYNPO2	3	2.81426	9.07218e-82	2.14884e-77		0.92	0.68
SORBS1	3	2.71479	2.12362e-81	5.03002e-77		0.639	0.17
RAMP1	3	2.85687	4.52489e-71	1.07176e-66		0.34	0.036
PDK4	3	2.86671	3.95398e-69	9.3654e-65		0.471	0.084
CDH6	3	2.88119	1.07962e-68	2.55718e-64		0.819	0.521
NRIP2	3	2.91689	3.91556e-56	9.27439e-52		0.735	0.412
HIGD1B	3	2.74703	9.83331e-26	2.32912e-21		0.168	0.027
ZKSCAN3	4	0.984691	3.12731e-66	7.40734e-62		1	0.97
LOC646214	4	0.939095	1.85394e-51	4.39125e-47		0.996	0.998
TMEM212	4	0.931932	9.92596e-49	2.35106e-44		1	0.99
SHISA9	4	1.00321	8.71889e-43	2.06516e-38		0.991	0.998
LOC643406	4	0.998226	3.5022e-40	8.29532e-36		0.996	0.994
AICDA	4	0.964754	1.95834e-31	4.63852e-27		0.841	0.674
UGDH-AS1	4	1.04375	7.46347e-31	1.7678e-26		1	0.998
ASTN2	4	0.908159	6.74113e-30	1.5967e-25		0.974	0.983
ORC4	4	0.92507	1.58122e-28	3.74529e-24		0.996	0.999
SPC25	4	0.996444	5.98027e-27	1.41649e-22		0.953	0.952
ATM	4	0.961138	4.36118e-25	1.03299e-20		0.918	0.856
CD69	4	1.17243	4.68421e-23	1.1095e-18		0.657	0.369
HMHA1	4	0.947126	5.23747e-19	1.24055e-14		0.906	0.762
EPHA1-AS1	4	1.13091	3.07611e-15	7.28607e-11		0.639	0.504
C16orf54	4	0.977261	6.90169e-15	1.63474e-10		0.614	0.417
GVINP1	4	0.904825	8.35786e-15	1.97964e-10		0.592	0.419
LOC100130231	4	1.67841	1.94427e-14	4.6052e-10		0.541	0.357
FAIM3	4	1.3275	3.26286e-14	7.72841e-10		0.412	0.225
EPB41	4	1.13752	5.4884e-14	1.29998e-09		0.785	0.684
TNF	4	1.77027	1.13111e-11	2.67914e-07		0.288	0.138
CWF19L1	4	0.92088	1.37881e-11	3.26584e-07		0.665	0.525
HERC2P4	4	1.03652	2.23321e-11	5.28958e-07		0.794	0.76
CEP135	4	0.905411	4.2656e-11	1.01035e-06		0.682	0.537
P2RX7	4	0.9475	5.75463e-10	1.36304e-05		0.571	0.427
TXK	4	1.47129	6.33301e-10	1.50004e-05		0.167	0.059
CLEC2D	4	0.906009	1.06015e-08	0.000251106		0.665	0.54
TC2N	4	1.00397	5.05651e-08	0.00119769		0.262	0.132
SCML4	4	0.911225	9.66292e-08	0.00228876		0.451	0.322
ANKRD44	4	1.0313	4.10401e-07	0.00972075		0.464	0.318
KIAA1683	4	1.09433	8.74307e-07	0.0207088		0.245	0.132
SLC2A6	4	0.929689	1.99583e-06	0.0472731		0.545	0.467
MRS2P2	4	1.01339	3.14004e-06	0.0743749		0.365	0.249
GTPBP1	4	0.936699	3.79478e-06	0.0898831		0.579	0.468
ATXN7	4	0.988416	1.13823e-05	0.269602		0.614	0.606
KCNA3	4	1.1139	2.65721e-05	0.629386		0.116	0.049
CRYBB2P1	4	0.909275	2.77658e-05	0.657662		0.605	0.517
TMEM71	4	1.14091	3.03893e-05	0.7198		0.12	0.053
43526	4	0.939555	0.000219772	1		0.399	0.506
PRKCB	4	0.929383	0.000227022	1		0.275	0.192
PSMD6-AS2	4	1.11853	0.000843863	1		0.292	0.224
ZNF165	4	1.09599	0.000898081	1		0.146	0.084
LINS	4	1.32184	0.00185303	1		0.112	0.061
CYFIP2	4	0.952846	0.00189819	1		0.296	0.222
GAS5	4	1.15399	0.00346683	1		0.365	0.327
LOC374443	4	0.919255	0.00411433	1		0.142	0.087
CCL4L1	4	0.908648	0.00520543	1		0.309	0.246
CCL4L2	4	0.908648	0.00520543	1		0.309	0.246
RASGRP2	4	1.11007	0.00539363	1		0.116	0.068
DNAJB14	4	1.047	0.00747341	1		0.442	0.457
ZMAT1	4	1.04702	0.0080857	1		0.223	0.166
DPT	5	3.96762	1.0379e-243	2.45837e-239		0.75	0.025
MXRA8	5	3.06202	1.07508e-224	2.54643e-220		0.936	0.075
COL8A1	5	3.23262	5.93306e-212	1.4053e-207		0.669	0.024
RCN3	5	2.58404	1.30067e-201	3.08077e-197		0.895	0.076
COL6A3	5	2.70966	6.43053e-201	1.52313e-196		0.971	0.103
THBS2	5	3.29722	1.79209e-199	4.24475e-195		0.953	0.099
MFAP2	5	2.67233	3.90789e-197	9.25622e-193		0.872	0.072
PDGFRA	5	2.39664	9.6779e-196	2.29231e-191		0.779	0.049
FAP	5	2.39613	5.91892e-194	1.40196e-189		0.808	0.056
MMP2	5	3.38435	8.27917e-181	1.961e-176		0.959	0.13
ANGPTL2	5	2.39726	1.1476e-177	2.71821e-173		0.901	0.094
CDH11	5	2.35003	6.34222e-173	1.50222e-168		0.727	0.05
LUM	5	2.46206	2.18756e-169	5.18147e-165		0.971	0.135
SPON1	5	2.54516	6.18349e-169	1.46462e-164		0.674	0.043
SPOCK1	5	3.16584	2.81993e-168	6.67929e-164		0.529	0.018
COL3A1	5	3.25688	1.00119e-165	2.37142e-161		1	0.177
COL5A2	5	2.4938	4.61463e-165	1.09302e-160		0.895	0.111
COL1A2	5	3.15948	1.10122e-158	2.60836e-154		0.977	0.179
LRRC15	5	2.6337	1.56779e-157	3.71346e-153		0.465	0.012
ANTXR1	5	2.46892	2.01857e-157	4.78118e-153		0.855	0.097
THY1	5	2.68174	2.06133e-156	4.88246e-152		0.698	0.055
SERPINE2	5	2.83756	1.47789e-154	3.50054e-150		0.599	0.034
CTSK	5	2.63194	2.36906e-154	5.61135e-150		0.884	0.118
TSKU	5	2.38745	3.43041e-154	8.12526e-150		0.622	0.039
COL12A1	5	2.43954	5.2892e-154	1.2528e-149		0.837	0.098
SFRP2	5	2.95944	1.09192e-149	2.58632e-145		0.674	0.052
FBLN2	5	2.63053	1.26911e-149	3.006e-145		0.703	0.063
COL6A1	5	2.47886	6.76018e-148	1.60122e-143		0.971	0.159
COL10A1	5	2.99667	5.653e-143	1.33897e-138		0.419	0.01
COL1A1	5	3.09078	6.25215e-142	1.48088e-137		0.977	0.203
ISLR	5	2.49884	8.43629e-141	1.99822e-136		0.855	0.12
FN1	5	3.13641	1.77578e-130	4.20611e-126		0.965	0.208
SPON2	5	2.78416	1.41533e-127	3.35236e-123		0.651	0.063
ITGA11	5	2.3374	2.4393e-124	5.77774e-120		0.442	0.021
C3	5	2.41536	8.86603e-120	2.10001e-115		0.576	0.049
OSR2	5	2.40328	1.73318e-119	4.1052e-115		0.43	0.019
PODN	5	2.42268	2.42134e-115	5.73519e-111		0.506	0.035
SRPX	5	2.34705	1.48454e-114	3.51629e-110		0.483	0.031
FBLN1	5	2.56239	2.45133e-114	5.80623e-110		0.791	0.137
PDPN	5	2.69841	6.68052e-107	1.58235e-102		0.843	0.196
MMP11	5	3.39565	1.26185e-97	2.98882e-93		0.39	0.023
COMP	5	3.86097	1.31551e-96	3.11592e-92		0.343	0.015
HAS1	5	3.30284	3.0731e-92	7.27895e-88		0.355	0.019
POSTN	5	2.45519	7.22308e-77	1.71086e-72		0.529	0.073
SFRP4	5	2.52979	3.57187e-66	8.46032e-62		0.32	0.026
IGFBP3	5	2.42566	1.83166e-57	4.33847e-53		0.395	0.054
THBS4	5	2.81753	1.5815e-41	3.74595e-37		0.233	0.024
TNC	5	2.3789	1.59095e-34	3.76832e-30		0.64	0.302
TMEM119	5	2.40894	4.13901e-29	9.80365e-25		0.587	0.302
MFAP5	5	2.55474	3.28518e-08	0.000778128		0.709	0.637
PLVAP	6	5.3954	0	0		0.838	0.014
RAMP3	6	4.45624	0	0		0.796	0.011
VWF	6	3.76932	0	0		0.856	0.015
CDH5	6	3.68009	0	0		0.796	0.007
CLEC14A	6	4.32917	1.4602e-304	3.45863e-300		0.796	0.014
ECSCR	6	3.57141	8.74296e-300	2.07086e-295		0.737	0.008
HYAL2	6	4.7263	9.14467e-297	2.16601e-292		0.922	0.037
RAMP2	6	3.87649	1.30286e-295	3.08595e-291		0.79	0.016
SLCO2A1	6	3.41824	2.0554e-284	4.86843e-280		0.695	0.007
CYYR1	6	3.2537	1.34236e-282	3.17952e-278		0.683	0.006
ELTD1	6	3.15791	6.13855e-276	1.45398e-271		0.683	0.008
RNASE1	6	2.73561	2.65283e-258	6.2835e-254		0.832	0.031
TEK	6	2.97241	5.66803e-253	1.34253e-248		0.599	0.004
EGFL7	6	2.99111	3.52655e-249	8.35298e-245		0.713	0.017
CLDN5	6	4.8212	5.59296e-237	1.32475e-232		0.623	0.01
CD34	6	3.34269	9.95072e-235	2.35693e-230		0.713	0.022
ADCY4	6	3.13953	6.00614e-228	1.42261e-223		0.766	0.034
TM4SF1	6	3.48049	4.83834e-227	1.14601e-222		0.898	0.064
CALCRL	6	2.73378	1.72652e-213	4.08944e-209		0.701	0.028
DARC	6	5.28232	3.16555e-209	7.49793e-205		0.569	0.011
CFI	6	3.10686	5.2632e-206	1.24664e-201		0.766	0.043
NOSTRIN	6	3.21551	8.27468e-205	1.95994e-200		0.509	0.005
CD93	6	2.98985	6.81321e-192	1.61378e-187		0.719	0.043
SELE	6	4.58576	1.24397e-188	2.94648e-184		0.521	0.011
MPZL2	6	3.50558	1.17984e-181	2.79457e-177		0.587	0.022
PODXL	6	2.99993	1.5406e-173	3.64906e-169		0.629	0.034
TSPAN7	6	4.17301	1.89886e-171	4.49765e-167		0.545	0.019
AQP1	6	4.21711	4.51916e-171	1.07041e-166		0.868	0.105
CCL14	6	3.84246	2.30464e-164	5.45876e-160		0.389	0.002
GNG11	6	3.07272	2.78472e-155	6.59588e-151		0.826	0.1
MMRN1	6	3.87968	4.15858e-155	9.85e-151		0.431	0.009
EFNA1	6	2.90471	3.2609e-154	7.72377e-150		0.671	0.05
IPO11-LRRC70	6	2.97698	1.14183e-144	2.70453e-140		0.473	0.018
ENG	6	3.11605	2.23498e-141	5.29376e-137		0.874	0.139
SELP	6	3.68435	2.38539e-138	5.65003e-134		0.497	0.024
EDN1	6	2.9588	3.68638e-137	8.73156e-133		0.365	0.006
APLNR	6	3.23855	1.66918e-133	3.95361e-129		0.383	0.009
IFI27	6	2.88636	8.35213e-123	1.97829e-118		0.874	0.174
PRCP	6	2.90653	7.60971e-119	1.80244e-114		0.79	0.128
STC1	6	2.80735	3.2883e-113	7.78866e-109		0.533	0.043
INSR	6	3.49903	1.04393e-107	2.47266e-103		0.916	0.253
PLA1A	6	2.81783	2.08043e-99	4.9277e-95		0.377	0.019
TNFRSF6B	6	2.92912	6.46212e-97	1.53062e-92		0.521	0.054
EMCN	6	2.84484	9.87596e-97	2.33922e-92		0.647	0.109
PECAM1	6	2.86204	1.58953e-88	3.76496e-84		0.97	0.567
DNASE1L3	6	3.06776	1.40218e-66	3.32119e-62		0.204	0.006
CXorf36	6	3.17995	5.33137e-48	1.26279e-43		0.916	0.766
MALL	6	3.45407	2.24497e-46	5.31745e-42		0.784	0.432
CCL21	6	4.07075	8.59487e-33	2.03578e-28		0.132	0.008
FLJ41200	6	2.91378	4.40419e-19	1.04318e-14		0.515	0.276
LUM	7	2.40143	7.47614e-106	1.7708e-101		0.824	0.152
TWIST1	7	2.4951	7.76561e-97	1.83936e-92		0.686	0.111
C1S	7	1.97592	1.06695e-96	2.52717e-92		0.931	0.231
RARRES2	7	2.16028	3.1559e-90	7.47507e-86		0.761	0.144
DCN	7	2.82429	5.19007e-90	1.22932e-85		0.843	0.217
WNT5A	7	2.4961	1.96485e-81	4.65395e-77		0.503	0.06
SFRP2	7	1.90546	1.53184e-75	3.62833e-71		0.522	0.069
TFAP2C	7	2.08369	8.85999e-74	2.09858e-69		0.403	0.039
RASD1	7	2.31383	2.6761e-66	6.33861e-62		0.73	0.192
DIO2	7	2.52177	5.19228e-65	1.22984e-60		0.547	0.096
PAPPA	7	2.09008	6.55343e-61	1.55225e-56		0.327	0.03
TNFAIP6	7	2.04482	1.18447e-52	2.80553e-48		0.453	0.077
MIR100HG	7	1.97178	4.53159e-52	1.07335e-47		0.365	0.048
STEAP1	7	2.20939	7.46736e-52	1.76872e-47		0.39	0.057
LPAR1	7	2.03406	1.94463e-51	4.60604e-47		0.396	0.06
RIN2	7	2.17792	2.83753e-50	6.72098e-46		0.717	0.23
INHBA	7	2.05954	3.02687e-50	7.16944e-46		0.497	0.097
OLFML3	7	1.96255	5.72538e-50	1.35611e-45		0.503	0.099
RND3	7	2.18725	6.66312e-50	1.57823e-45		0.572	0.139
IL24	7	3.30991	1.23091e-49	2.91553e-45		0.308	0.036
APOD	7	3.74177	8.73443e-42	2.06884e-37		0.365	0.065
HAS2	7	2.41136	1.20038e-40	2.84323e-36		0.346	0.058
OMD	7	2.18268	1.15371e-39	2.73268e-35		0.283	0.038
CTHRC1	7	2.01488	3.03614e-39	7.19139e-35		0.528	0.144
TMEM45A	7	2.27056	2.94786e-38	6.9823e-34		0.39	0.081
SRPX2	7	2.26526	3.15231e-38	7.46655e-34		0.34	0.059
CXCL6	7	2.4385	2.80668e-36	6.6479e-32		0.164	0.011
GPM6B	7	2.14777	4.48811e-34	1.06305e-29		0.371	0.08
SFRP4	7	2.05356	4.88233e-33	1.15643e-28		0.245	0.034
VIT	7	1.89193	4.42603e-31	1.04835e-26		0.151	0.012
ADM	7	2.14714	1.03188e-29	2.44411e-25		0.409	0.112
ANGPTL4	7	2.0565	5.4473e-29	1.29025e-24		0.384	0.094
CHRNA1	7	2.92275	6.14219e-29	1.45484e-24		0.113	0.006
GPC3	7	2.77092	5.71287e-28	1.35315e-23		0.189	0.024
MUSK	7	2.25895	8.43084e-28	1.99693e-23		0.107	0.006
MEST	7	2.28661	3.27412e-27	7.75508e-23		0.214	0.032
CXCL14	7	2.71346	7.88934e-25	1.86867e-20		0.333	0.087
PTGDS	7	1.99423	1.32288e-24	3.13337e-20		0.195	0.029
ADH1B	7	2.8406	1.14528e-22	2.71272e-18		0.107	0.008
CHI3L1	7	3.08041	2.78204e-20	6.58953e-16		0.189	0.034
F3	7	2.50426	3.62292e-19	8.58125e-15		0.748	0.552
STEAP2	7	2.01764	7.97417e-19	1.88876e-14		0.893	0.842
MEG3	7	2.92242	1.82721e-17	4.32792e-13		0.774	0.592
SERPINA3	7	2.59761	2.1243e-16	5.03161e-12		0.119	0.017
CXCL1	7	2.41895	4.87758e-16	1.1553e-11		0.226	0.06
PLA2G2A	7	3.1147	6.28732e-13	1.48921e-08		0.145	0.032
CFD	7	2.11543	5.22073e-11	1.23658e-06		0.208	0.069
MMP3	7	2.68756	1.93712e-10	4.58826e-06		0.107	0.022
MMP1	7	2.72859	4.56892e-09	0.00010822		0.126	0.033
IL8	7	1.8926	6.12318e-08	0.00145034		0.208	0.084
HCK	8	3.64674	1.22516e-294	2.90192e-290		0.726	0.006
CD86	8	3.17924	2.6198e-265	6.20526e-261		0.769	0.014
TYROBP	8	3.26314	5.03972e-200	1.19371e-195		0.778	0.034
AIF1	8	4.20748	4.90454e-197	1.16169e-192		0.573	0.011
IGSF6	8	3.87163	1.96416e-188	4.6523e-184		0.521	0.008
MNDA	8	3.26264	4.1379e-162	9.80103e-158		0.538	0.015
FLT3	8	3.44866	2.54369e-160	6.02498e-156		0.47	0.009
CPVL	8	3.68477	3.16381e-156	7.49379e-152		0.487	0.011
MS4A6A	8	3.98125	6.79811e-148	1.6102e-143		0.513	0.017
MS4A4A	8	3.20797	2.85749e-144	6.76825e-140		0.376	0.004
RASSF4	8	3.20894	1.74349e-138	4.12964e-134		0.803	0.073
MSR1	8	3.29166	1.85893e-137	4.40305e-133		0.385	0.006
HLA-DQA1	8	3.37337	2.36761e-136	5.60793e-132		0.812	0.081
OLR1	8	3.42914	4.32949e-134	1.02548e-129		0.393	0.007
IFI30	8	3.59058	3.54225e-132	8.39017e-128		0.803	0.084
CFP	8	3.14064	6.0773e-128	1.43947e-123		0.376	0.007
CD163	8	3.43676	3.30333e-126	7.82426e-122		0.359	0.006
LGALS2	8	3.29899	3.34838e-126	7.93098e-122		0.342	0.004
VSIG4	8	4.19271	1.32169e-118	3.13056e-114		0.342	0.006
CSF1R	8	3.27895	4.4769e-116	1.0604e-111		0.444	0.018
C1QC	8	4.75891	8.54425e-115	2.02379e-110		0.359	0.008
C1QA	8	4.7711	2.2416e-113	5.30945e-109		0.35	0.008
FCGR3A	8	3.95061	2.80814e-110	6.65137e-106		0.376	0.011
C1QB	8	4.9157	3.97939e-107	9.42559e-103		0.359	0.01
C15orf48	8	2.96687	2.54343e-96	6.02438e-92		0.359	0.013
HLA-DRA	8	3.34171	6.75044e-96	1.59891e-91		0.957	0.242
CD1E	8	3.38792	2.78159e-91	6.58847e-87		0.231	0.002
ABP1	8	3.39079	6.07442e-89	1.43879e-84		0.239	0.003
FOLR2	8	3.71753	2.7825e-86	6.59064e-82		0.205	0.001
CD14	8	3.88503	1.60678e-79	3.80582e-75		0.436	0.034
CCL17	8	3.20599	3.9657e-75	9.39315e-71		0.188	0.001
IL1B	8	4.20746	5.22089e-68	1.23662e-63		0.291	0.014
S100A9	8	3.50531	2.82856e-66	6.69972e-62		0.376	0.03
FCGR2A	8	3.71694	1.7203e-65	4.07471e-61		0.53	0.075
MARCO	8	2.93613	7.64912e-64	1.81177e-59		0.162	0.001
G0S2	8	3.31069	4.90696e-62	1.16226e-57		0.385	0.035
S100B	8	3.37626	7.77076e-62	1.84058e-57		0.231	0.008
SERPINA1	8	3.70007	3.36652e-59	7.97393e-55		0.581	0.11
CCL13	8	3.24328	2.27775e-57	5.39507e-53		0.188	0.005
F13A1	8	3.0908	1.06595e-53	2.5248e-49		0.342	0.032
S100A8	8	3.15582	2.70156e-50	6.39892e-46		0.282	0.022
CSF2RA	8	4.16149	5.66365e-45	1.34149e-40		0.906	0.57
IL1RN	8	2.88566	4.24044e-41	1.00439e-36		0.274	0.026
MMP12	8	5.12474	5.52147e-34	1.30782e-29		0.162	0.01
LYZ	8	4.41005	6.18279e-34	1.46446e-29		1	0.97
CXCL10	8	3.28217	5.92991e-31	1.40456e-26		0.154	0.01
MS4A7	8	2.89669	1.91812e-28	4.54325e-24		0.658	0.285
SPP1	8	4.8091	2.03282e-25	4.81493e-21		0.222	0.031
CD68	8	2.94224	3.4392e-12	8.14609e-08		0.778	0.677
LAMP3	8	3.4264	6.92447e-06	0.164013		0.658	0.656
TPSD1	9	6.11458	0	0		1	0.007
HDC	9	5.41012	0	0		1	0.008
HPGDS	9	4.89459	0	0		0.927	0.012
CTSG	9	5.45192	2.4421e-302	5.78437e-298		0.841	0.01
TPSAB1	9	7.29303	6.59807e-290	1.56282e-285		1	0.026
CPA3	9	5.90174	1.79372e-279	4.24861e-275		1	0.029
IL1RL1	9	4.44335	8.03232e-261	1.90254e-256		0.915	0.024
KIT	9	4.73049	8.55342e-256	2.02596e-251		0.976	0.033
GATA2	9	3.8352	2.7494e-250	6.51223e-246		0.902	0.025
TPSB2	9	6.78521	2.98711e-248	7.07526e-244		1	0.039
C1orf186	9	4.3327	1.82097e-246	4.31314e-242		0.78	0.015
ADCYAP1	9	3.29059	3.10952e-231	7.3652e-227		0.585	0.004
SIGLEC17P	9	3.42281	1.73054e-226	4.09895e-222		0.573	0.004
SIGLEC6	9	2.99965	1.58105e-215	3.74487e-211		0.5	0.001
MAOB	9	3.85221	1.4855e-214	3.51854e-210		0.744	0.018
LTC4S	9	3.84696	1.56586e-209	3.7089e-205		0.817	0.026
ENPP3	9	2.50192	1.66803e-206	3.9509e-202		0.549	0.005
CDK15	9	3.10766	4.97631e-191	1.17869e-186		0.573	0.009
FCER1A	9	3.34767	3.76074e-171	8.9077e-167		0.537	0.009
FCER1G	9	2.72206	2.52651e-166	5.98428e-162		0.951	0.059
HPGD	9	3.19	5.28643e-159	1.25214e-154		0.817	0.044
ALOX5	9	3.26036	4.89395e-156	1.15918e-151		0.805	0.043
RGS13	9	2.9666	1.02172e-143	2.42005e-139		0.598	0.021
CMA1	9	4.21123	5.20792e-142	1.23355e-137		0.341	0.001
GATA1	9	2.87627	3.00789e-141	7.12449e-137		0.317	0
SLC18A2	9	3.98624	4.78645e-138	1.13372e-133		0.976	0.102
PTGS1	9	3.21732	2.81556e-136	6.66894e-132		0.866	0.069
HS3ST1	9	2.90052	7.2285e-127	1.71214e-122		0.5	0.015
PROM1	9	2.9606	6.4563e-124	1.52924e-119		0.329	0.003
PIK3R6	9	2.77688	5.97217e-121	1.41457e-116		0.476	0.014
P2RX1	9	2.86682	1.51532e-118	3.58918e-114		0.427	0.011
KRT1	9	2.74306	3.26074e-118	7.72338e-114		0.317	0.003
NTRK1	9	2.63578	4.04648e-118	9.58449e-114		0.488	0.016
BTK	9	3.06721	2.43427e-114	5.76581e-110		0.549	0.025
ITGA2B	9	2.53677	3.78429e-114	8.96347e-110		0.354	0.006
VWA5A	9	3.83505	2.18148e-113	5.16705e-109		0.951	0.127
CLNK	9	2.59803	2.19002e-92	5.18728e-88		0.5	0.027
AREG	9	2.67801	1.46433e-79	3.46842e-75		0.78	0.103
TPSG1	9	2.47214	1.0419e-76	2.46786e-72		0.268	0.006
PTGS2	9	2.6653	5.13202e-70	1.21557e-65		0.585	0.06
ALDH1A1	9	2.63535	4.10455e-69	9.72204e-65		0.476	0.038
CD33	9	2.82872	9.45781e-68	2.24018e-63		0.354	0.018
MLPH	9	2.68028	8.21218e-63	1.94514e-58		0.512	0.052
MS4A2	9	4.3929	6.88959e-61	1.63187e-56		0.988	0.432
PRG2	9	3.50678	6.3719e-60	1.50925e-55		0.293	0.013
APOC2	9	2.82001	4.08488e-58	9.67544e-54		0.232	0.007
GMPR	9	2.50814	1.02495e-50	2.42769e-46		0.329	0.023
ADORA3	9	2.61008	2.59502e-37	6.14656e-33		0.232	0.015
DHRS9	9	2.40745	9.32546e-19	2.20883e-14		0.146	0.013
SIGLEC8	9	2.78392	1.87492e-06	0.0444092		0.634	0.438
DERL3	10	5.02659	2.59058e-260	6.13605e-256		0.975	0.03
LOC283710	10	3.77482	4.56828e-256	1.08204e-251		0.588	0.001
MZB1	10	4.97002	2.93622e-255	6.95472e-251		0.988	0.033
CD79A	10	3.82355	2.44231e-225	5.78486e-221		0.838	0.023
TNFRSF17	10	4.19554	2.53959e-210	6.01528e-206		0.5	0.002
FCRL5	10	2.96336	1.05964e-209	2.50986e-205		0.625	0.009
BLNK	10	3.13852	3.40003e-175	8.05331e-171		0.75	0.027
ELK2AP	10	5.98869	5.94478e-152	1.40808e-147		0.9	0.065
SPAG4	10	3.42001	2.40146e-145	5.6881e-141		0.6	0.021
IGLL5	10	5.50262	3.92785e-141	9.30351e-137		0.888	0.067
CD38	10	3.35382	4.19808e-140	9.94356e-136		0.675	0.031
IGJ	10	4.7571	5.41816e-122	1.28335e-117		0.725	0.049
PNOC	10	2.48188	6.3553e-107	1.50532e-102		0.275	0.002
FKBP11	10	3.32598	6.36271e-102	1.50707e-97		0.975	0.151
DNAAF1	10	2.20865	1.91119e-99	4.52683e-95		0.3	0.004
TXNDC5	10	3.19478	2.75702e-98	6.53027e-94		0.775	0.08
TPD52	10	2.45777	1.10023e-96	2.60601e-92		0.8	0.084
SEC11C	10	2.78103	3.13414e-76	7.42353e-72		0.95	0.205
SDC1	10	2.70973	7.55394e-75	1.78923e-70		0.6	0.057
PRDX4	10	2.91597	3.23437e-74	7.66094e-70		0.938	0.214
ST6GAL1	10	2.52459	2.69065e-73	6.37307e-69		0.762	0.106
MEI1	10	2.21534	2.73273e-73	6.47275e-69		0.65	0.07
XBP1	10	3.19646	1.59187e-71	3.77051e-67		0.962	0.232
RAB30	10	2.9198	4.11383e-70	9.74402e-66		0.675	0.081
FKBP2	10	2.37365	8.80252e-65	2.08496e-60		0.975	0.271
VPREB3	10	3.29756	4.80069e-63	1.13709e-58		0.212	0.004
NCF1	10	2.13989	2.90758e-62	6.8869e-58		0.6	0.068
SSR4	10	3.44706	1.66136e-59	3.93511e-55		1	0.464
SDF2L1	10	2.44786	2.5015e-57	5.92506e-53		0.812	0.174
TP53INP1	10	2.13804	8.78788e-56	2.0815e-51		0.9	0.222
JSRP1	10	2.46025	2.25602e-51	5.34361e-47		0.238	0.01
SEL1L3	10	2.1903	3.80767e-50	9.01885e-46		0.638	0.103
HLA-DOB	10	2.47409	9.77066e-50	2.31428e-45		0.338	0.025
HERPUD1	10	2.51368	6.22305e-49	1.47399e-44		1	0.784
C19orf10	10	2.15447	2.22816e-45	5.27762e-41		0.962	0.398
ANKRD36BP2	10	2.89331	3.33066e-45	7.88899e-41		0.675	0.15
E2F5	10	2.19079	1.95419e-42	4.6287e-38		0.175	0.006
CREB3L2	10	2.29339	2.71914e-40	6.44055e-36		0.75	0.195
HIST1H2BG	10	2.48616	7.03751e-36	1.66691e-31		0.25	0.019
CADM1	10	2.19298	1.91372e-35	4.53283e-31		0.5	0.089
EAF2	10	2.27475	8.59032e-35	2.0347e-30		0.325	0.035
PPAPDC1B	10	2.49265	7.16368e-31	1.69679e-26		0.85	0.476
HIST1H2BC	10	2.28944	2.84077e-30	6.72864e-26		0.25	0.024
FCGR2B	10	2.14685	1.70499e-27	4.03844e-23		0.338	0.051
DPEP1	10	2.54283	2.89778e-27	6.86368e-23		0.112	0.004
SLAMF7	10	2.91518	3.44874e-27	8.16869e-23		0.912	0.68
IGLL1	10	3.99511	8.09681e-20	1.91781e-15		0.25	0.038
IGLL3P	10	4.15216	2.73865e-17	6.48677e-13		0.262	0.049
POU2AF1	10	2.38567	4.64509e-10	1.10024e-05		0.775	0.711
LOC96610	10	2.49355	0.00802382	1		0.262	0.154

## Sheet: CLIC4 non-malignant cluster FC
gene	cluster	avg_logFC	avg_antilog_1	avg_antilogFC_2	pvalue	pvalue_adj		pct.1	pct.2
CLIC4	0	-2.5771	0.0759939	-13.1589	2.57095e-39	6.08956e-35		0.029	0.395
CLIC4	1	-2.72924	0.0652688	-15.3212	3.52927e-34	8.35942e-30		0.027	0.387
CLIC4	2	-2.08327	0.124523	-8.03068	1.16354e-22	2.75597e-18		0.073	0.373
CLIC4	3	1.29165	3.6388	3.6388	3.22264e-48	7.63314e-44		0.714	0.29
CLIC4	4	-1.56995	0.208056	-4.8064	1.01427e-20	2.4024e-16		0.06	0.37
CLIC4	5	1.06545	2.90216	2.90216	1.78942e-64	4.23841e-60		0.93	0.285
CLIC4	6	0.964518	2.62352	2.62352	3.35805e-31	7.95388e-27		0.725	0.304
CLIC4	7	0.697602	2.00893	2.00893	5.64306e-13	1.33662e-08		0.597	0.316
CLIC4	8	-0.609453	0.543648	-1.83942	0.0814535	1		0.487	0.328
CLIC4	9	-0.403802	0.667777	-1.49751	0.434024	1		0.317	0.337
CLIC4	10	0.26824	1.30766	1.30766	8.23914e-05	1		0.575	0.327

## Sheet: CLIC4 malignant vs. non FC
comparison	avg_logFC	avg_antilog_1	avg_antilogFC_2	pvalue	pvalue_adj
Malignant vs. T cell	2.51682	12.3892	12.3892	2.84715e-303	1.99301e-302
Malignant vs. Dendritic	0.45422	1.57494	1.57494	1.49226e-06	1.04458e-05
Malignant vs. Macrophage	0.219972	1.24604	1.24604	0.00989891	0.0692924
Malignant vs. Mast	0.158009	1.17118	1.17118	1.82668e-13	1.27867e-12
Malignant vs. B cell	-0.615155	0.540557	-1.84994	0.152234	1
Malignant vs. Endothelial	-1.20774	0.298871	-3.34593	2.21884e-11	1.55318e-10
Malignant vs. Fibroblast	-1.27329	0.27991	-3.57258	1.26663e-25	8.86641e-25
